# Supplementary material for: trans-4-(1-Naphth­yl)-2-oxo-1,3-oxazolidine-5-carboxylic acid
Source: Acta Crystallogr Sect E Struct Rep Online. 2008 Jul 12;64(Pt 8):o1484. doi: 10.1107/S1600536808019132 (PMC2962114; doi:10.1107/S1600536808019132)
Supplement: Supplementary file 2 [file e-64-o1484-Isup2.hkl]

# 
# h,k,l, Fc-squared, Fo-squared, sigma(Fo-squared) and status flag 
# 
data_I
_shelx_title ' 71207LAW_0m in Pbca' 
_shelx_refln_list_code          4 
_shelx_F_calc_maximum      255.62 
_exptl_crystal_F_000      1072.00 
_reflns_d_resolution_high  0.8107 
 
loop_ 
 _symmetry_equiv_pos_as_xyz 
 'x, y, z' 
 '-x+1/2, -y, z+1/2' 
 '-x, y+1/2, -z+1/2' 
 'x+1/2, -y+1/2, -z' 
 '-x, -y, -z' 
 'x-1/2, y, -z-1/2' 
 'x, -y-1/2, z-1/2' 
 '-x-1/2, y-1/2, z' 
 
_cell_length_a     8.7159 
_cell_length_b    12.8170 
_cell_length_c    20.7371 
_cell_angle_alpha  90.000 
_cell_angle_beta   90.000 
_cell_angle_gamma  90.000 
 
_shelx_F_squared_multiplier     1.000 
 
loop_ 
 _refln_index_h 
 _refln_index_k 
 _refln_index_l 
 _refln_F_squared_calc 
 _refln_F_squared_meas 
 _refln_F_squared_sigma 
 _refln_observed_status 
   2   0   0    15608.47    14389.96    104.53 o 
   4   0   0     3509.98     3321.72     28.07 o 
   6   0   0      738.20      664.44     13.42 o 
   8   0   0      368.09      374.33      8.46 o 
  10   0   0       66.33       65.17      6.77 o 
   2   1   0    65339.53    61036.84    396.94 o 
   4   1   0       97.11      133.88      4.47 o 
   6   1   0       52.29       42.64      1.88 o 
   8   1   0        2.95        1.54      1.24 o 
  10   1   0       48.01       42.15      4.06 o 
   0   2   0     1340.80     1294.67     15.41 o 
   2   2   0    32175.56    31246.51    204.41 o 
   4   2   0      320.22      318.72     10.95 o 
   6   2   0        5.27        7.24      1.03 o 
   8   2   0        5.45        6.19      1.58 o 
  10   2   0       13.26        7.70      2.54 o 
   2   3   0    14503.94    14625.12     67.53 o 
   4   3   0       14.19        5.16      0.94 o 
   6   3   0      294.64      309.73      5.32 o 
   8   3   0      168.94      158.97      4.82 o 
  10   3   0        6.07        2.12      2.26 o 
   0   4   0     4648.49     4728.04     51.81 o 
   2   4   0    14695.07    15029.14     63.39 o 
   4   4   0     4241.18     4399.85     22.50 o 
   6   4   0      106.64      122.39      3.70 o 
   8   4   0        0.13        1.92      1.42 o 
  10   4   0        1.83        0.00      2.25 o 
   2   5   0      135.54      141.48      2.22 o 
   4   5   0     3407.64     3272.53     20.53 o 
   6   5   0       21.75       21.16      1.95 o 
   8   5   0      145.08      152.46      4.89 o 
  10   5   0       11.44       11.34      3.12 o 
   0   6   0      517.12      499.98      9.75 o 
   2   6   0     3287.74     3479.17     24.04 o 
   4   6   0      751.16      791.58      8.64 o 
   6   6   0     2129.39     1953.71     18.23 o 
   8   6   0      537.61      536.95     12.05 o 
   2   7   0     1275.89     1379.22     11.93 o 
   4   7   0      248.11      251.36      8.97 o 
   6   7   0     1932.79     1934.38     18.54 o 
   8   7   0       59.15       57.74      4.58 o 
   0   8   0     5222.47     5782.11     66.16 o 
   2   8   0     2013.55     1982.16     16.16 o 
   4   8   0      153.90      128.25      4.18 o 
   6   8   0       26.24       20.01      5.00 o 
   8   8   0      196.18      177.13      7.37 o 
   2   9   0      395.28      393.01      8.19 o 
   4   9   0      217.66      219.56      5.52 o 
   6   9   0       22.86       19.22      2.95 o 
   8   9   0        0.11        5.05      2.63 o 
   0  10   0       11.78       14.30      4.32 o 
   2  10   0      797.51      814.25     12.87 o 
   4  10   0        5.19        6.96      1.82 o 
   6  10   0       29.94       22.08      3.22 o 
   8  10   0       82.19       92.65      6.08 o 
   2  11   0       36.80       23.71      2.67 o 
   4  11   0      916.59      804.28     11.68 o 
   6  11   0      189.78      185.03      7.49 o 
   0  12   0      315.01      291.92     10.93 o 
   2  12   0      217.18      200.39      6.67 o 
   4  12   0        1.77        7.37      1.98 o 
   6  12   0       36.81       44.03      4.41 o 
   2  13   0      365.55      328.33      7.15 o 
   4  13   0        0.62        0.83      1.95 o 
   6  13   0       10.29        6.62      3.73 o 
   0  14   0      201.08      190.16      9.88 o 
   2  14   0       60.81       48.95      6.15 o 
   4  14   0       14.23       15.79      2.73 o 
   2  15   0        6.35        1.62      3.42 o 
   1   1   1     7079.33     6665.58     49.56 o 
   2   1   1     6970.63     6793.44     25.25 o 
   3   1   1     3849.28     3945.22     15.71 o 
   4   1   1     1389.57     1328.80      6.86 o 
   5   1   1      133.57      137.50      1.98 o 
   6   1   1      308.93      340.25      3.45 o 
   7   1   1       24.73       27.19      1.24 o 
   8   1   1      141.83      169.42      3.10 o 
   9   1   1       15.13       14.66      1.51 o 
  10   1   1       34.94       34.41      2.70 o 
   0   2   1     2684.21     2431.69     28.20 o 
   1   2   1     7483.77     7446.17     25.96 o 
   2   2   1     3847.56     3986.68     14.68 o 
   3   2   1    10325.88    10439.95     36.31 o 
   4   2   1       16.44       12.38      0.75 o 
   5   2   1        0.34        0.14      0.43 o 
   6   2   1      217.30      211.74      2.70 o 
   7   2   1        1.44        2.63      0.74 o 
   8   2   1       29.85       24.84      1.61 o 
   9   2   1       29.51       34.67      1.96 o 
  10   2   1       13.04       13.27      2.08 o 
   1   3   1     1693.23     1739.62      8.73 o 
   2   3   1     1386.29     1385.78      5.47 o 
   3   3   1      173.88      179.80      2.34 o 
   4   3   1       58.27       44.87      2.19 o 
   5   3   1     1543.94     1585.57      8.34 o 
   6   3   1       74.64       87.54      1.76 o 
   7   3   1        9.60        9.11      1.10 o 
   8   3   1       36.11       29.97      1.75 o 
   9   3   1        3.24        1.35      1.09 o 
  10   3   1      158.43      170.41      4.52 o 
   0   4   1     1986.66     1969.96     37.77 o 
   1   4   1     1003.88      983.70      5.72 o 
   2   4   1     1938.19     1881.05      8.02 o 
   3   4   1        7.07        7.23      0.51 o 
   4   4   1     1287.88     1284.61      6.30 o 
   5   4   1      483.10      445.22      3.64 o 
   6   4   1      246.49      234.13      3.58 o 
   7   4   1        0.01        0.28      0.80 o 
   8   4   1       40.91       44.74      2.07 o 
   9   4   1       11.16       14.86      1.84 o 
  10   4   1       15.44       15.36      2.22 o 
   1   5   1      359.08      407.36      3.36 o 
   2   5   1      129.54      117.42      1.71 o 
   3   5   1       10.49       13.57      0.64 o 
   4   5   1     2293.74     2320.61     10.06 o 
   5   5   1      609.59      597.07      5.68 o 
   6   5   1       50.23       41.15      1.73 o 
   7   5   1      201.04      199.46      3.66 o 
   8   5   1      227.81      272.67      5.12 o 
   9   5   1        2.80        0.31      1.50 o 
  10   5   1       23.17       28.22      3.00 o 
   0   6   1     8796.58     8670.16     65.91 o 
   1   6   1     2090.65     2206.66     11.63 o 
   2   6   1       38.64       49.52      1.16 o 
   3   6   1      242.37      294.10      2.64 o 
   4   6   1      164.53      143.66      1.94 o 
   5   6   1        5.49        5.60      0.92 o 
   6   6   1      244.41      216.60      3.68 o 
   7   6   1      172.90      151.24      3.74 o 
   8   6   1       43.23       51.95      3.22 o 
   9   6   1        9.75       12.77      2.26 o 
   1   7   1      774.74      811.94      5.88 o 
   2   7   1     1526.24     1496.30      8.33 o 
   3   7   1      158.30      162.03      2.07 o 
   4   7   1       32.56       31.99      1.75 o 
   5   7   1       30.72       29.66      1.54 o 
   6   7   1        1.62        5.98      1.77 o 
   7   7   1       11.06       10.79      1.58 o 
   8   7   1        0.83        2.31      1.50 o 
   9   7   1       12.79       12.46      2.19 o 
   0   8   1     1186.87     1217.02     11.32 o 
   1   8   1      277.86      271.09      3.30 o 
   2   8   1      171.19      177.17      2.44 o 
   3   8   1        2.59        3.15      0.69 o 
   4   8   1       67.14       59.80      2.48 o 
   5   8   1        3.20        1.35      1.47 o 
   6   8   1       31.98       27.96      1.92 o 
   7   8   1        0.92        0.00      1.22 o 
   8   8   1      108.20      101.42      4.21 o 
   9   8   1       88.54       78.49      3.99 o 
   1   9   1       10.09       12.12      0.98 o 
   2   9   1       60.52       63.09      2.14 o 
   3   9   1     1122.13     1109.98      7.95 o 
   4   9   1      114.72      109.62      3.06 o 
   5   9   1       20.73       27.64      2.34 o 
   6   9   1       92.11       77.34      3.42 o 
   7   9   1        0.32        0.00      1.32 o 
   8   9   1        1.27        1.86      1.65 o 
   0  10   1      837.61      804.64      9.42 o 
   1  10   1       76.59       74.24      2.55 o 
   2  10   1       74.17       70.52      2.40 o 
   3  10   1      283.62      297.08      4.36 o 
   4  10   1      282.60      263.49      4.45 o 
   5  10   1        1.64        3.29      1.22 o 
   6  10   1       12.57       10.74      1.95 o 
   7  10   1       37.14       43.09      3.01 o 
   8  10   1        0.14        0.00      1.51 o 
   1  11   1        1.10        0.48      0.98 o 
   2  11   1       94.43       98.11      2.87 o 
   3  11   1      115.26       98.91      2.81 o 
   4  11   1       39.43       39.41      2.17 o 
   5  11   1       82.93       83.82      3.27 o 
   6  11   1       36.32       39.13      2.91 o 
   7  11   1        2.59        0.62      1.58 o 
   0  12   1      242.48      237.34      7.33 o 
   1  12   1       23.69       20.16      1.63 o 
   2  12   1       41.20       40.43      2.16 o 
   3  12   1      100.50       97.86      2.96 o 
   4  12   1        4.02        1.85      1.23 o 
   5  12   1      154.51      130.81      4.00 o 
   6  12   1       73.34       90.18      4.11 o 
   1  13   1      332.36      334.20      8.90 o 
   2  13   1       40.39       35.20      2.20 o 
   3  13   1       23.04       26.65      1.95 o 
   4  13   1       15.77       12.67      1.72 o 
   5  13   1       33.60       39.47      2.72 o 
   6  13   1       18.32       27.33      2.77 o 
   0  14   1       33.86       32.37      5.28 o 
   1  14   1      197.86      201.85      5.91 o 
   2  14   1      231.91      234.54      8.04 o 
   3  14   1       33.65       26.86      2.08 o 
   4  14   1        0.62        1.39      1.38 o 
   1  15   1      110.63      115.67      8.39 o 
   2  15   1       27.91       32.20      3.90 o 
   3  15   1        3.27        6.68      2.38 o 
   1   0   2     2896.97     2707.24     14.91 o 
   2   0   2     1379.08     1271.16      8.10 o 
   3   0   2      131.37       82.23      1.71 o 
   4   0   2      229.34      212.24      3.12 o 
   5   0   2      420.16      444.14      5.21 o 
   6   0   2      522.07      470.47      7.11 o 
   7   0   2       25.70       30.47      1.87 o 
   8   0   2      256.60      245.22      4.85 o 
   9   0   2        9.16       10.08      1.98 o 
  10   0   2       28.41       26.77      3.63 o 
   1   1   2     5146.94     4913.58     19.69 o 
   2   1   2     3440.84     3159.41     11.18 o 
   3   1   2      874.01      858.24      4.65 o 
   4   1   2       51.98       55.74      1.18 o 
   5   1   2       70.49       48.71      1.26 o 
   6   1   2      963.99      920.46      6.17 o 
   7   1   2        5.64        9.17      0.88 o 
   8   1   2       74.19       70.35      2.12 o 
   9   1   2       28.09       30.85      2.07 o 
  10   1   2      193.75      202.11      5.32 o 
   0   2   2      303.87      308.60      3.01 o 
   1   2   2       21.21       25.44      0.68 o 
   2   2   2    27729.70    26857.89     93.17 o 
   3   2   2        2.61        8.77      0.48 o 
   4   2   2       23.16       23.53      0.98 o 
   5   2   2      351.73      356.17      3.25 o 
   6   2   2     1689.93     1665.73      9.16 o 
   7   2   2        0.94        1.40      0.75 o 
   8   2   2        1.31        2.83      0.99 o 
   9   2   2       39.95       40.61      2.44 o 
  10   2   2       91.17       94.55      4.53 o 
   1   3   2     6700.47     6654.83     28.91 o 
   2   3   2       21.33       36.86      1.10 o 
   3   3   2     9494.53     9482.78     33.48 o 
   4   3   2      220.64      243.50      2.64 o 
   5   3   2       35.29       34.36      1.40 o 
   6   3   2       40.59       46.33      1.53 o 
   7   3   2      142.77      154.09      3.22 o 
   8   3   2       63.29       58.50      2.25 o 
   9   3   2       11.98       10.93      1.70 o 
  10   3   2        1.69        4.75      1.53 o 
   0   4   2    18662.97    17790.63    106.13 o 
   1   4   2     1684.64     1658.37      8.69 o 
   2   4   2     5138.38     5295.20     20.80 o 
   3   4   2     1276.01     1386.99      6.16 o 
   4   4   2     8481.78     8767.71     33.58 o 
   5   4   2     1606.83     1619.93     18.96 o 
   6   4   2       42.00       38.27      1.65 o 
   7   4   2        1.47        2.51      1.13 o 
   8   4   2      144.57      137.40      3.66 o 
   9   4   2       60.54       58.96      2.78 o 
  10   4   2        0.06        0.00      1.33 o 
   1   5   2     1983.16     2171.08     11.10 o 
   2   5   2      659.35      772.61      5.08 o 
   3   5   2     1674.14     1737.46      7.56 o 
   4   5   2      470.26      440.54      3.44 o 
   5   5   2      132.01      126.13      2.00 o 
   6   5   2      293.96      295.32      4.14 o 
   7   5   2      265.02      272.47      6.62 o 
   8   5   2       19.22       24.46      2.09 o 
   9   5   2       78.48       82.78      3.29 o 
  10   5   2        2.36        4.67      1.90 o 
   0   6   2       89.07       84.33      2.48 o 
   1   6   2      216.40      224.26      2.78 o 
   2   6   2     1165.83     1226.06      6.52 o 
   3   6   2        0.29        1.81      0.49 o 
   4   6   2      533.33      559.18      4.08 o 
   5   6   2      368.32      393.75      4.64 o 
   6   6   2       22.11       26.21      1.82 o 
   7   6   2      495.57      478.08      6.62 o 
   8   6   2       34.61       36.83      2.32 o 
   9   6   2       13.36       14.35      2.18 o 
   1   7   2      375.20      389.08      4.04 o 
   2   7   2       50.94       66.14      1.37 o 
   3   7   2        1.83        5.88      0.66 o 
   4   7   2      192.01      212.45      3.07 o 
   5   7   2        0.59        0.41      0.82 o 
   6   7   2      316.83      337.42      7.11 o 
   7   7   2      211.05      221.30      4.64 o 
   8   7   2       17.37       16.93      2.82 o 
   9   7   2      114.43       94.36      6.08 o 
   0   8   2     2635.72     2830.66     21.00 o 
   1   8   2      158.43      175.88      2.63 o 
   2   8   2      817.48      794.26      5.97 o 
   3   8   2       19.73       18.36      1.25 o 
   4   8   2      601.72      567.43      5.89 o 
   5   8   2      653.05      588.17      7.25 o 
   6   8   2        0.51        2.80      1.13 o 
   7   8   2        5.25        1.99      1.47 o 
   8   8   2        5.22        6.98      1.89 o 
   9   8   2       54.88       59.88      3.73 o 
   1   9   2        3.50        4.56      0.90 o 
   2   9   2       36.69       45.27      1.67 o 
   3   9   2        9.55        6.44      0.97 o 
   4   9   2        8.48        7.71      1.36 o 
   5   9   2       37.78       35.62      2.17 o 
   6   9   2      228.41      203.49      5.12 o 
   7   9   2        4.25        2.32      1.44 o 
   8   9   2       59.57       51.67      3.34 o 
   0  10   2        1.63        2.79      1.09 o 
   1  10   2       94.62      102.60      2.64 o 
   2  10   2       62.94       64.80      2.88 o 
   3  10   2        4.06        3.67      0.99 o 
   4  10   2      156.25      136.77      3.60 o 
   5  10   2       96.12       87.73      3.18 o 
   6  10   2       32.85       32.34      2.55 o 
   7  10   2        0.69        0.63      1.50 o 
   8  10   2       46.27       55.18      5.69 o 
   1  11   2        0.10        0.51      0.87 o 
   2  11   2       24.38       22.68      1.67 o 
   3  11   2       90.83       85.91      2.60 o 
   4  11   2        2.01        2.46      1.24 o 
   5  11   2        5.53        5.59      1.56 o 
   6  11   2       24.90       23.69      2.51 o 
   7  11   2        4.24        7.30      1.92 o 
   0  12   2       17.97       16.22      3.32 o 
   1  12   2      108.33      109.15      3.38 o 
   2  12   2      106.20      111.36      2.93 o 
   3  12   2      238.60      208.20      4.47 o 
   4  12   2       17.45       16.28      1.71 o 
   5  12   2        0.09        0.00      1.27 o 
   6  12   2        2.39        0.48      1.58 o 
   1  13   2      451.95      441.29      7.21 o 
   2  13   2        3.04        1.42      1.15 o 
   3  13   2       37.19       44.36      2.52 o 
   4  13   2       68.83       65.73      2.81 o 
   5  13   2       22.76       31.20      3.08 o 
   6  13   2       10.41        9.22      2.21 o 
   0  14   2      149.63      158.73      9.38 o 
   1  14   2       65.72       71.77      3.90 o 
   2  14   2       10.37       17.38      2.42 o 
   3  14   2        0.02        0.39      1.35 o 
   4  14   2       26.17       28.68      2.49 o 
   1  15   2        0.24        0.00      1.98 o 
   2  15   2      150.33      157.67      7.04 o 
   3  15   2        4.54        6.45      1.98 o 
   1   1   3     1027.63     1050.93      4.54 o 
   2   1   3      220.96      193.84      1.48 o 
   3   1   3     1735.49     1738.78      7.96 o 
   4   1   3     1909.14     1963.33      9.27 o 
   5   1   3        0.22        1.32      0.66 o 
   6   1   3       55.64       58.01      1.55 o 
   7   1   3        1.57        1.84      0.66 o 
   8   1   3      245.47      256.25      3.80 o 
   9   1   3        8.97        9.89      1.55 o 
  10   1   3      158.50      160.01      5.95 o 
   0   2   3     2160.68     1966.97     13.44 o 
   1   2   3      397.91      431.06      3.08 o 
   2   2   3    10880.91    11113.05     40.79 o 
   3   2   3      149.03      156.00      1.51 o 
   4   2   3        1.65        4.58      0.55 o 
   5   2   3     1604.23     1695.55      8.80 o 
   6   2   3     1230.03     1290.05      7.72 o 
   7   2   3      104.58      115.65      2.43 o 
   8   2   3      317.15      311.66      4.65 o 
   9   2   3      162.89      176.75      4.24 o 
  10   2   3      109.59      109.84      4.21 o 
   1   3   3        2.50        5.35      1.48 o 
   2   3   3      294.62      256.51      2.40 o 
   3   3   3      115.45       83.80      1.31 o 
   4   3   3     4065.57     4181.49     16.25 o 
   5   3   3      500.48      527.64      4.26 o 
   6   3   3        2.74        3.01      0.69 o 
   7   3   3       10.90       11.60      1.96 o 
   8   3   3        4.42        7.18      1.40 o 
   9   3   3       46.22       51.17      2.62 o 
  10   3   3       80.21       79.45      3.37 o 
   0   4   3     3646.63     3501.41     22.72 o 
   1   4   3      595.24      635.86      3.92 o 
   2   4   3     3415.61     3453.33     15.42 o 
   3   4   3      467.08      429.48      3.11 o 
   4   4   3      189.54      166.21      2.06 o 
   5   4   3     1278.42     1248.59      7.61 o 
   6   4   3      318.41      304.84      3.67 o 
   7   4   3       51.60       48.49      2.23 o 
   8   4   3        9.44       15.01      1.71 o 
   9   4   3       21.12       18.49      1.96 o 
  10   4   3       73.90       68.38      3.22 o 
   1   5   3     1738.68     1761.80      8.74 o 
   2   5   3       24.82       27.84      1.08 o 
   3   5   3       56.57       64.91      1.28 o 
   4   5   3      325.29      331.62      2.99 o 
   5   5   3      147.59      134.87      2.11 o 
   6   5   3      154.77      154.24      3.46 o 
   7   5   3      234.75      220.46      5.29 o 
   8   5   3      677.52      680.24      9.26 o 
   9   5   3       16.58       16.70      1.93 o 
  10   5   3        3.31        5.90      2.00 o 
   0   6   3     3617.62     3594.80     24.36 o 
   1   6   3       18.60       26.52      0.99 o 
   2   6   3      269.18      258.42      2.86 o 
   3   6   3      252.38      231.04      3.10 o 
   4   6   3      216.01      186.77      2.29 o 
   5   6   3       42.51       43.60      1.96 o 
   6   6   3     1091.16     1063.56      9.90 o 
   7   6   3      369.44      369.36      5.83 o 
   8   6   3      149.43      144.54      3.95 o 
   9   6   3       16.27       16.45      1.98 o 
   1   7   3      412.67      436.79      4.03 o 
   2   7   3     2038.55     2018.43      9.85 o 
   3   7   3      461.38      448.89      4.53 o 
   4   7   3      163.12      142.38      2.57 o 
   5   7   3       45.24       47.63      1.97 o 
   6   7   3      969.16      895.17      9.22 o 
   7   7   3      135.87      132.49      4.74 o 
   8   7   3       58.54       58.95      2.85 o 
   9   7   3       25.27       22.18      2.59 o 
   0   8   3     1188.89     1239.42     11.43 o 
   1   8   3        4.30        2.66      0.66 o 
   2   8   3      673.50      661.21      5.38 o 
   3   8   3      301.79      311.53      4.11 o 
   4   8   3        0.90        0.07      0.80 o 
   5   8   3       15.88       12.73      1.40 o 
   6   8   3       64.19       67.85      2.73 o 
   7   8   3        9.14        4.49      1.32 o 
   8   8   3      205.73      164.79      6.01 o 
   9   8   3       92.61       82.66      4.45 o 
   1   9   3        2.38        2.45      0.73 o 
   2   9   3        1.19        2.52      0.73 o 
   3   9   3      398.11      356.88      4.62 o 
   4   9   3      271.14      246.80      4.69 o 
   5   9   3      136.00      115.83      3.42 o 
   6   9   3       45.69       42.88      2.74 o 
   7   9   3       32.12       31.40      2.64 o 
   8   9   3      113.49      109.56      4.46 o 
   0  10   3      174.65      164.55      3.99 o 
   1  10   3      122.33      113.66      2.36 o 
   2  10   3        2.18        3.68      0.93 o 
   3  10   3       45.52       39.45      1.85 o 
   4  10   3       34.33       26.07      1.94 o 
   5  10   3       14.16        8.65      1.54 o 
   6  10   3       51.32       33.86      2.62 o 
   7  10   3        0.42        1.20      1.52 o 
   8  10   3        3.94        1.99      1.77 o 
   1  11   3       18.22       17.19      1.26 o 
   2  11   3        6.86        4.22      1.02 o 
   3  11   3       12.88        9.32      1.29 o 
   4  11   3        1.83        3.50      1.25 o 
   5  11   3        7.96        6.61      1.50 o 
   6  11   3       55.36       42.29      2.96 o 
   7  11   3       29.27       39.46      3.07 o 
   0  12   3      186.30      174.60      7.73 o 
   1  12   3       29.99       29.80      2.84 o 
   2  12   3        4.33        4.59      1.11 o 
   3  12   3        3.20        6.07      1.38 o 
   4  12   3      318.96      305.98      5.73 o 
   5  12   3       33.50       34.36      2.49 o 
   6  12   3        0.21        1.03      1.63 o 
   1  13   3       97.60      107.92      3.74 o 
   2  13   3       13.27       12.45      1.80 o 
   3  13   3       37.92       36.02      2.85 o 
   4  13   3       96.83      114.81      3.80 o 
   5  13   3       46.66       63.34      3.18 o 
   0  14   3      121.96      135.74      8.95 o 
   1  14   3        0.43        4.14      2.30 o 
   2  14   3       74.22       85.28      3.66 o 
   3  14   3        0.00        2.59      1.81 o 
   4  14   3       12.94       18.49      2.16 o 
   1  15   3        0.89        2.53      2.17 o 
   2  15   3        2.31        0.87      3.23 o 
   3  15   3       12.24       18.82      2.18 o 
   0   0   4    32759.19    29557.71    414.93 o 
   1   0   4       52.35       62.95      1.25 o 
   2   0   4     1501.90     1530.13      7.82 o 
   3   0   4      534.70      556.67      4.34 o 
   4   0   4     1183.96     1208.77     12.98 o 
   5   0   4        4.88        5.03      0.86 o 
   6   0   4       25.26       19.48      1.42 o 
   7   0   4       58.68       58.73      2.39 o 
   8   0   4      235.90      250.67      5.82 o 
   9   0   4      536.90      573.59     10.25 o 
  10   0   4       12.19       13.29      4.60 o 
   1   1   4    17557.13    16445.91     59.24 o 
   2   1   4     2030.44     1927.50      6.75 o 
   3   1   4      845.59      809.79      4.16 o 
   4   1   4      325.57      328.63      2.52 o 
   5   1   4      548.13      533.47      4.15 o 
   6   1   4       52.43       46.75      1.41 o 
   7   1   4      206.38      213.02      3.33 o 
   8   1   4       83.95       88.84      2.37 o 
   9   1   4        7.00       11.06      1.76 o 
  10   1   4        4.52        4.20      2.05 o 
   0   2   4        0.31        3.26      0.56 o 
   1   2   4    13501.82    13280.31     55.79 o 
   2   2   4      720.59      756.78      3.83 o 
   3   2   4       23.09       22.41      1.07 o 
   4   2   4      242.09      264.98      2.60 o 
   5   2   4      106.51      101.09      1.76 o 
   6   2   4      265.92      284.83      3.37 o 
   7   2   4       18.72       20.64      1.26 o 
   8   2   4       14.60       14.03      1.54 o 
   9   2   4       10.25        6.97      1.51 o 
  10   2   4      272.15      262.35      9.18 o 
   1   3   4        0.47        0.42      0.37 o 
   2   3   4     4759.61     4543.92     17.96 o 
   3   3   4     5928.66     5777.33     20.24 o 
   4   3   4      493.94      472.19      3.31 o 
   5   3   4      418.18      427.57      3.73 o 
   6   3   4       10.91        7.30      0.86 o 
   7   3   4      141.41      147.50      3.06 o 
   8   3   4      589.31      607.81      7.55 o 
   9   3   4       14.15       21.05      1.97 o 
  10   3   4       14.19       14.61      2.22 o 
   0   4   4      453.92      448.17     12.90 o 
   1   4   4        0.13        4.95      1.05 o 
   2   4   4        0.94        3.19      0.51 o 
   3   4   4      917.06     1008.37      5.97 o 
   4   4   4     3454.05     3477.99     14.38 o 
   5   4   4       79.68       90.00      1.76 o 
   6   4   4        4.43        5.27      1.09 o 
   7   4   4      159.94      165.35      3.75 o 
   8   4   4      384.22      363.70      5.88 o 
   9   4   4       82.04       71.06      3.06 o 
  10   4   4       81.67       74.81      3.39 o 
   1   5   4      288.19      293.86      2.39 o 
   2   5   4      900.62      890.54      6.25 o 
   3   5   4      199.66      184.87      2.45 o 
   4   5   4      854.75      792.85      5.04 o 
   5   5   4      417.96      417.59      4.21 o 
   6   5   4      207.84      197.53      3.92 o 
   7   5   4       31.06       27.00      1.91 o 
   8   5   4       52.66       57.72      2.71 o 
   9   5   4        5.16        6.90      1.87 o 
  10   5   4       23.00       20.55      2.24 o 
   0   6   4        5.42        4.96      0.79 o 
   1   6   4        2.84        0.92      0.38 o 
   2   6   4      381.42      441.55      4.25 o 
   3   6   4      112.06      123.65      2.11 o 
   4   6   4      318.70      323.25      3.41 o 
   5   6   4       37.00       38.30      1.56 o 
   6   6   4     1968.70     1858.20     14.21 o 
   7   6   4       39.54       36.02      2.21 o 
   8   6   4       74.43       76.77      3.16 o 
   9   6   4        7.78        6.76      1.60 o 
   1   7   4      545.16      575.80      4.07 o 
   2   7   4       40.26       37.45      1.41 o 
   3   7   4      197.22      181.48      2.88 o 
   4   7   4        0.07        0.69      0.69 o 
   5   7   4      227.54      225.52      3.90 o 
   6   7   4      219.29      225.99      4.53 o 
   7   7   4      332.18      333.80      5.76 o 
   8   7   4      353.47      333.16      6.19 o 
   9   7   4       59.73       62.12      3.62 o 
   0   8   4      311.00      299.53      6.42 o 
   1   8   4      273.31      263.27      2.96 o 
   2   8   4      310.28      302.47      3.53 o 
   3   8   4       26.17       21.04      1.34 o 
   4   8   4       31.12       36.11      1.84 o 
   5   8   4      597.53      590.73      6.64 o 
   6   8   4       32.14       34.64      2.14 o 
   7   8   4        3.31        1.42      1.24 o 
   8   8   4      106.07      100.27      3.64 o 
   9   8   4       60.40       54.95      3.54 o 
   1   9   4       30.06       28.08      1.24 o 
   2   9   4      171.96      185.44      2.90 o 
   3   9   4      175.71      160.86      4.72 o 
   4   9   4      536.91      479.77      5.72 o 
   5   9   4      317.08      284.06      5.20 o 
   6   9   4       37.32       48.07      4.48 o 
   7   9   4       29.93       31.39      2.27 o 
   8   9   4       68.82       64.34      3.68 o 
   0  10   4      130.61      128.70      4.44 o 
   1  10   4       76.29       72.28      2.07 o 
   2  10   4      561.23      541.48      5.83 o 
   3  10   4      454.36      411.55      5.23 o 
   4  10   4        0.81        1.09      1.12 o 
   5  10   4       18.57       14.29      1.74 o 
   6  10   4       26.48       16.77      2.13 o 
   7  10   4        0.79        1.42      1.52 o 
   8  10   4       74.79       81.42      4.75 o 
   1  11   4        8.39        8.99      1.15 o 
   2  11   4       46.12       46.20      1.99 o 
   3  11   4       81.85       66.74      2.66 o 
   4  11   4       32.86       28.67      2.12 o 
   5  11   4      138.99      131.46      3.94 o 
   6  11   4        1.40        1.04      1.48 o 
   7  11   4       25.93       32.48      3.77 o 
   0  12   4        0.50        0.00      4.19 o 
   1  12   4      410.13      398.00      6.61 o 
   2  12   4       45.06       54.66      2.29 o 
   3  12   4      101.46       95.90      2.89 o 
   4  12   4       46.14       50.75      2.71 o 
   5  12   4      208.07      225.22      5.21 o 
   6  12   4        0.73        0.80      1.50 o 
   1  13   4       61.25       66.40      3.64 o 
   2  13   4        0.69        0.00      1.22 o 
   3  13   4       18.62       23.64      2.31 o 
   4  13   4       19.28       19.41      2.10 o 
   5  13   4        0.01        0.00      1.35 o 
   0  14   4       13.51       13.42      2.98 o 
   1  14   4        0.30        0.09      1.90 o 
   2  14   4       82.97       85.99      4.35 o 
   3  14   4       31.28       34.65      2.83 o 
   4  14   4       17.35       21.18      3.01 o 
   1  15   4       42.06       50.47      3.83 o 
   2  15   4       26.13       26.96      5.53 o 
   1   1   5      987.20      933.36      4.95 o 
   2   1   5      371.33      399.96      2.27 o 
   3   1   5     3909.71     3943.05     13.56 o 
   4   1   5      386.09      395.71      2.95 o 
   5   1   5       46.83       53.01      1.56 o 
   6   1   5      135.57      129.79      2.48 o 
   7   1   5        1.57        1.94      0.78 o 
   8   1   5      162.75      167.96      3.18 o 
   9   1   5       45.64       53.87      2.95 o 
  10   1   5       17.84       24.27      3.03 o 
   0   2   5      905.87      852.91      6.08 o 
   1   2   5      597.44      601.54      3.54 o 
   2   2   5       89.03       87.89      1.48 o 
   3   2   5      186.58      185.05      1.74 o 
   4   2   5      328.99      328.61      2.90 o 
   5   2   5      748.41      734.09      5.08 o 
   6   2   5       14.95       19.83      1.03 o 
   7   2   5      121.36      125.96      2.57 o 
   8   2   5        5.15        5.05      1.10 o 
   9   2   5       76.90       79.67      3.57 o 
  10   2   5      123.71      106.61      4.24 o 
   1   3   5      184.20      156.61      1.93 o 
   2   3   5      128.31      137.30      1.93 o 
   3   3   5     1546.35     1493.72      6.59 o 
   4   3   5     1764.61     1688.78      7.59 o 
   5   3   5      550.08      553.17      4.24 o 
   6   3   5       24.26       21.80      1.18 o 
   7   3   5        0.16        2.06      0.90 o 
   8   3   5      725.00      736.20      8.84 o 
   9   3   5       19.67       24.99      2.27 o 
  10   3   5       29.72       30.17      2.72 o 
   0   4   5      364.28      373.81      3.58 o 
   1   4   5     1974.07     2054.51      9.11 o 
   2   4   5     4357.65     4469.14     18.16 o 
   3   4   5      896.98      891.80      5.95 o 
   4   4   5      386.87      376.52      3.35 o 
   5   4   5      332.09      314.94      3.64 o 
   6   4   5      193.30      193.85      3.37 o 
   7   4   5       28.88       28.05      1.90 o 
   8   4   5        4.81        2.43      2.24 o 
   9   4   5      131.49      160.29      4.28 o 
  10   4   5       11.21        9.82      1.91 o 
   1   5   5      413.27      415.73      3.18 o 
   2   5   5       61.49       77.13      1.74 o 
   3   5   5      282.27      282.34      3.15 o 
   4   5   5      126.87      137.12      2.22 o 
   5   5   5      143.18      141.50      2.38 o 
   6   5   5       97.63      110.58      3.04 o 
   7   5   5       78.86       90.41      3.02 o 
   8   5   5       40.02       42.62      2.45 o 
   9   5   5      259.28      254.32      9.66 o 
   0   6   5      134.59      127.99      2.85 o 
   1   6   5      167.81      178.58      1.97 o 
   2   6   5        1.57        0.93      0.56 o 
   3   6   5       38.57       47.00      1.45 o 
   4   6   5       24.07       25.86      1.28 o 
   5   6   5        0.53        2.19      0.75 o 
   6   6   5      138.36      142.73      3.61 o 
   7   6   5      423.02      424.43      6.35 o 
   8   6   5       21.08       21.86      2.01 o 
   9   6   5        6.27        8.59      1.71 o 
   1   7   5      115.29      115.72      1.72 o 
   2   7   5      313.78      296.59      3.68 o 
   3   7   5        4.36        6.63      1.48 o 
   4   7   5        8.31        5.79      0.82 o 
   5   7   5       47.45       46.54      1.82 o 
   6   7   5      303.36      291.34      5.16 o 
   7   7   5      150.90      132.03      4.01 o 
   8   7   5        4.35        2.08      1.38 o 
   9   7   5        0.23        0.28      1.38 o 
   0   8   5     3213.02     3225.85     20.68 o 
   1   8   5      553.88      516.27      4.42 o 
   2   8   5      599.83      598.36      5.18 o 
   3   8   5        6.23        8.28      0.98 o 
   4   8   5     1401.70     1404.00     10.57 o 
   5   8   5      157.43      150.50      3.41 o 
   6   8   5      111.67      115.55      3.40 o 
   7   8   5      316.53      316.99      5.81 o 
   8   8   5      238.27      223.08      5.38 o 
   9   8   5      124.92      116.08      4.72 o 
   1   9   5        6.77        8.44      0.97 o 
   2   9   5       37.72       35.52      1.73 o 
   3   9   5      221.00      198.75      3.83 o 
   4   9   5        1.78        3.87      1.07 o 
   5   9   5       61.84       71.16      2.87 o 
   6   9   5       46.01       42.16      2.49 o 
   7   9   5       77.28       71.34      3.11 o 
   8   9   5       16.32       17.91      2.12 o 
   0  10   5        1.65        0.47      1.31 o 
   1  10   5       43.36       48.07      1.85 o 
   2  10   5      798.07      831.37      6.82 o 
   3  10   5       20.97       17.76      1.86 o 
   4  10   5       28.51       37.88      1.97 o 
   5  10   5        6.19        6.98      1.75 o 
   6  10   5      231.29      224.34      5.60 o 
   7  10   5       13.27        4.87      2.70 o 
   8  10   5        0.00        0.49      1.68 o 
   1  11   5       64.36       66.45      2.71 o 
   2  11   5      191.62      186.64      3.94 o 
   3  11   5       14.91       11.29      1.48 o 
   4  11   5       42.39       36.78      2.30 o 
   5  11   5      177.15      167.70      4.38 o 
   6  11   5       29.02       24.92      2.30 o 
   7  11   5        3.18        2.22      1.75 o 
   0  12   5      328.22      322.65      8.57 o 
   1  12   5       30.38       28.47      2.66 o 
   2  12   5        6.82        9.82      1.49 o 
   3  12   5       48.84       43.54      2.38 o 
   4  12   5        0.48        3.05      1.60 o 
   5  12   5        0.01        0.00      1.22 o 
   6  12   5       45.70       48.46      2.97 o 
   1  13   5       54.83       51.46      2.99 o 
   2  13   5       63.82       54.74      3.54 o 
   3  13   5       14.97        9.13      1.64 o 
   4  13   5       50.64       49.92      2.82 o 
   5  13   5        1.71        0.00      1.45 o 
   0  14   5       96.99       99.95      5.82 o 
   1  14   5        0.53        0.68      1.70 o 
   2  14   5       23.46       16.95      2.56 o 
   3  14   5        4.65        6.01      3.20 o 
   4  14   5       32.35       40.71      2.78 o 
   1  15   5        1.39        0.45      2.00 o 
   2  15   5        0.29        0.00      2.06 o 
   0   0   6      796.74      798.73      6.86 o 
   1   0   6        2.28        5.64      0.79 o 
   2   0   6     3234.62     3216.05     15.12 o 
   3   0   6      781.20      785.65      5.75 o 
   4   0   6     3183.09     3257.97     17.64 o 
   5   0   6     4304.50     4425.42     26.67 o 
   6   0   6      834.52      780.50      8.07 o 
   7   0   6       51.61       52.97      2.35 o 
   8   0   6       94.70       83.90      3.61 o 
   9   0   6       31.97       53.05      4.17 o 
  10   0   6       44.87       46.34      6.52 o 
   1   1   6     1249.25     1176.58      5.46 o 
   2   1   6     3207.50     3078.12     11.88 o 
   3   1   6      115.84      118.54      1.26 o 
   4   1   6      278.79      250.25      2.18 o 
   5   1   6       12.76       18.76      0.92 o 
   6   1   6      193.53      180.63      2.59 o 
   7   1   6      231.85      231.46      3.63 o 
   8   1   6      111.41      103.13      3.39 o 
   9   1   6        1.59        2.33      1.28 o 
  10   1   6       31.67       39.01      4.88 o 
   0   2   6       22.55       22.95      0.92 o 
   1   2   6     7289.76     7271.99     27.58 o 
   2   2   6      744.30      770.62      4.56 o 
   3   2   6      358.95      376.88      2.54 o 
   4   2   6      594.58      592.55      3.98 o 
   5   2   6      193.82      189.85      2.42 o 
   6   2   6      409.43      387.35      4.19 o 
   7   2   6      151.12      154.87      3.57 o 
   8   2   6       32.90       29.02      1.79 o 
   9   2   6       23.12       22.66      2.25 o 
  10   2   6       23.26       22.06      2.97 o 
   1   3   6      729.14      775.29      4.52 o 
   2   3   6     2899.94     2891.31     12.52 o 
   3   3   6     3906.42     3929.79     15.31 o 
   4   3   6      112.50      103.73      1.50 o 
   5   3   6        0.11        1.79      0.60 o 
   6   3   6      662.84      689.84      6.55 o 
   7   3   6       50.55       50.18      2.02 o 
   8   3   6        4.27        5.64      2.03 o 
   9   3   6        4.18        3.24      1.37 o 
  10   3   6       29.24       30.09      2.76 o 
   0   4   6     1991.87     2042.97     12.98 o 
   1   4   6       76.81       66.93      2.29 o 
   2   4   6      995.67      916.59      5.07 o 
   3   4   6       34.82       44.30      1.04 o 
   4   4   6     1895.10     1855.83     10.95 o 
   5   4   6      128.96      119.23      2.32 o 
   6   4   6      127.29      116.04      2.69 o 
   7   4   6       51.30       55.18      2.42 o 
   8   4   6      669.40      693.56      8.49 o 
   9   4   6      161.61      160.05      4.32 o 
  10   4   6        6.82        4.78      1.69 o 
   1   5   6       31.73       30.69      0.85 o 
   2   5   6     1456.88     1444.93      8.02 o 
   3   5   6     1940.02     1820.37     10.18 o 
   4   5   6      265.58      284.25      3.25 o 
   5   5   6       11.66        7.61      1.02 o 
   6   5   6      460.87      471.44      5.52 o 
   7   5   6      304.82      314.99      5.35 o 
   8   5   6        0.54        0.44      1.17 o 
   9   5   6       28.96       33.30      2.42 o 
   0   6   6      473.63      503.39      4.45 o 
   1   6   6      239.37      256.83      2.48 o 
   2   6   6      192.77      200.81      2.41 o 
   3   6   6       96.86       85.14      1.89 o 
   4   6   6        0.15        0.53      0.65 o 
   5   6   6       25.44       24.87      1.29 o 
   6   6   6      942.57      974.99      9.69 o 
   7   6   6      188.24      200.16      4.43 o 
   8   6   6       33.06       35.41      2.37 o 
   9   6   6      117.02      124.77      4.63 o 
   1   7   6      124.57      116.79      1.68 o 
   2   7   6      345.34      335.42      3.42 o 
   3   7   6       34.53       31.66      1.47 o 
   4   7   6     1579.12     1622.60     10.85 o 
   5   7   6      431.02      423.64      4.93 o 
   6   7   6        2.41        2.13      1.17 o 
   7   7   6      157.46      163.12      4.15 o 
   8   7   6       12.26       14.89      1.87 o 
   9   7   6        0.03        0.00      1.31 o 
   0   8   6      110.46      114.11      2.77 o 
   1   8   6      115.56      117.45      1.96 o 
   2   8   6      120.85      112.64      2.33 o 
   3   8   6      114.55      104.63      2.47 o 
   4   8   6     1394.59     1409.27     11.52 o 
   5   8   6      385.77      373.53      5.85 o 
   6   8   6        7.26        9.86      1.48 o 
   7   8   6        6.93       10.33      1.62 o 
   8   8   6       83.13       82.13      4.33 o 
   1   9   6       45.07       35.62      1.69 o 
   2   9   6        6.26        6.55      1.02 o 
   3   9   6        3.29        4.81      1.12 o 
   4   9   6       60.21       59.20      2.43 o 
   5   9   6      268.92      283.87      5.29 o 
   6   9   6        0.66        0.00      1.11 o 
   7   9   6       43.75       45.39      2.67 o 
   8   9   6       59.85       45.05      2.79 o 
   0  10   6      678.84      714.41     12.27 o 
   1  10   6      106.52      111.35      3.07 o 
   2  10   6        4.66        4.09      1.00 o 
   3  10   6      130.62      115.28      3.17 o 
   4  10   6      178.81      178.06      4.02 o 
   5  10   6        1.51        0.12      1.13 o 
   6  10   6        7.58        8.88      1.71 o 
   7  10   6      209.09      232.43      9.64 o 
   1  11   6      698.36      760.15      8.38 o 
   2  11   6      901.25      871.81      9.69 o 
   3  11   6       63.65       73.45      2.57 o 
   4  11   6        0.07        0.67      1.23 o 
   5  11   6       22.04       21.78      2.14 o 
   6  11   6       13.41        9.90      1.88 o 
   7  11   6        2.35        4.41      1.76 o 
   0  12   6      397.72      399.33      9.80 o 
   1  12   6        1.05        2.25      1.63 o 
   2  12   6       12.25       18.10      2.10 o 
   3  12   6      305.08      325.67      5.18 o 
   4  12   6        0.39        0.47      1.30 o 
   5  12   6        0.47        0.64      1.36 o 
   6  12   6        4.84        5.70      2.16 o 
   1  13   6      248.84      258.92      5.95 o 
   2  13   6        0.21        3.68      1.97 o 
   3  13   6      141.30      144.74      4.03 o 
   4  13   6       20.78       16.18      1.88 o 
   5  13   6      137.10      144.94      4.47 o 
   0  14   6       13.46       20.69      4.78 o 
   1  14   6       31.09       35.33      3.27 o 
   2  14   6       81.45       76.72      3.74 o 
   3  14   6      173.82      192.92      8.06 o 
   4  14   6        2.47        1.83      1.81 o 
   1  15   6        3.48        8.06      2.29 o 
   2  15   6        4.83        3.72      2.71 o 
   1   1   7      908.17      916.54      4.73 o 
   2   1   7      113.01      134.89      1.34 o 
   3   1   7     2333.94     2410.57      8.79 o 
   4   1   7     1902.54     2017.61      9.70 o 
   5   1   7       13.86       13.05      0.78 o 
   6   1   7       83.96       77.02      1.78 o 
   7   1   7       52.19       53.76      2.04 o 
   8   1   7       37.97       37.53      1.91 o 
   9   1   7       82.44       82.25      3.58 o 
  10   1   7       11.90        7.78      3.55 o 
   0   2   7      170.49      140.09      2.17 o 
   1   2   7        0.01        1.76      0.41 o 
   2   2   7     2767.88     3013.59     15.28 o 
   3   2   7        8.11       18.48      0.65 o 
   4   2   7        3.01        1.67      0.44 o 
   5   2   7        0.02        0.98      0.80 o 
   6   2   7       23.14       27.21      1.46 o 
   7   2   7      274.30      281.10      4.29 o 
   8   2   7      121.81      105.39      2.91 o 
   9   2   7        2.23        5.04      1.68 o 
  10   2   7        3.38        4.77      2.09 o 
   1   3   7        1.17        1.48      0.44 o 
   2   3   7      842.78      878.28      5.24 o 
   3   3   7     1690.50     1777.75      8.41 o 
   4   3   7      800.59      806.54      4.84 o 
   5   3   7      131.85      134.10      2.65 o 
   6   3   7       67.46       65.29      2.23 o 
   7   3   7        0.63        0.41      0.83 o 
   8   3   7        0.71        1.53      1.19 o 
   9   3   7      161.47      164.61      4.29 o 
  10   3   7       21.06       19.42      2.85 o 
   0   4   7     4613.90     4997.11     28.07 o 
   1   4   7     2944.50     3114.00     14.42 o 
   2   4   7     1907.81     1916.31      9.31 o 
   3   4   7     1557.65     1576.19      7.79 o 
   4   4   7       20.56       21.98      1.09 o 
   5   4   7      452.97      430.78      4.24 o 
   6   4   7        5.18        4.06      0.95 o 
   7   4   7       69.88       62.68      2.29 o 
   8   4   7      147.81      162.25      4.11 o 
   9   4   7        1.73        0.00      1.24 o 
   1   5   7     2887.05     2988.35     14.16 o 
   2   5   7       42.36       65.24      1.45 o 
   3   5   7     2297.03     2381.21     12.57 o 
   4   5   7      100.81      112.34      2.13 o 
   5   5   7       15.66       18.07      1.88 o 
   6   5   7     1597.59     1566.41     10.38 o 
   7   5   7       12.47       12.42      1.53 o 
   8   5   7       28.56       31.02      2.34 o 
   9   5   7       46.42       50.16      2.80 o 
   0   6   7       71.86       70.28      1.96 o 
   1   6   7      159.39      149.47      2.80 o 
   2   6   7     1817.49     1937.57     11.69 o 
   3   6   7        2.00        3.21      0.72 o 
   4   6   7      139.06      138.80      2.56 o 
   5   6   7      229.21      214.94      3.35 o 
   6   6   7      864.78      850.62      9.02 o 
   7   6   7       73.32       73.66      2.93 o 
   8   6   7       78.00       62.02      2.90 o 
   9   6   7        0.46        1.87      1.42 o 
   1   7   7       61.79       54.92      1.80 o 
   2   7   7      200.51      200.51      3.16 o 
   3   7   7      638.74      617.89      5.91 o 
   4   7   7      740.69      680.44      6.03 o 
   5   7   7       45.91       56.35      2.03 o 
   6   7   7        0.89        1.62      1.65 o 
   7   7   7      238.19      226.39      4.85 o 
   8   7   7        3.44        4.64      1.44 o 
   9   7   7        3.30        4.81      1.55 o 
   0   8   7      292.37      313.44      4.52 o 
   1   8   7      240.96      217.13      3.31 o 
   2   8   7       79.05       82.11      2.23 o 
   3   8   7      239.96      216.36      3.84 o 
   4   8   7     1247.66     1266.84     10.94 o 
   5   8   7     1000.39      950.05      8.09 o 
   6   8   7        7.59        4.12      1.20 o 
   7   8   7       94.52       99.66      3.50 o 
   8   8   7        0.25        1.87      1.39 o 
   1   9   7     1331.63     1324.96      9.62 o 
   2   9   7      761.33      764.72      6.57 o 
   3   9   7      116.57      125.84      2.69 o 
   4   9   7      177.16      179.21      3.96 o 
   5   9   7        0.37        1.63      1.28 o 
   6   9   7       28.63       27.22      2.26 o 
   7   9   7        3.68        2.31      1.54 o 
   8   9   7        0.75        0.38      1.39 o 
   0  10   7       37.72       43.73      3.51 o 
   1  10   7        4.09        6.70      1.10 o 
   2  10   7      252.21      261.74      3.86 o 
   3  10   7      268.34      268.90      4.42 o 
   4  10   7       12.77       17.28      1.71 o 
   5  10   7       31.48       34.05      2.42 o 
   6  10   7        0.99        0.79      1.39 o 
   7  10   7       10.72       12.21      2.14 o 
   1  11   7       31.16       27.51      2.23 o 
   2  11   7     1824.26     1858.91     14.39 o 
   3  11   7       33.71       38.06      2.19 o 
   4  11   7       13.48       15.61      1.75 o 
   5  11   7      155.08      145.77      4.19 o 
   6  11   7        0.42        0.00      1.44 o 
   7  11   7        4.52        2.11      1.73 o 
   0  12   7     5205.58     5327.68     50.11 o 
   1  12   7       40.44       41.40      3.17 o 
   2  12   7        7.50        6.35      1.64 o 
   3  12   7        2.26        1.71      1.23 o 
   4  12   7       26.31       26.93      2.19 o 
   5  12   7       17.29       16.13      2.05 o 
   6  12   7       11.94       17.45      2.79 o 
   1  13   7      111.69      132.30      7.34 o 
   2  13   7      257.43      268.51      6.24 o 
   3  13   7       53.50       63.76      3.46 o 
   4  13   7       15.80       16.94      3.11 o 
   5  13   7       21.84       21.68      2.16 o 
   0  14   7       22.91       25.97      5.22 o 
   1  14   7        1.97        1.09      1.57 o 
   2  14   7      152.61      145.59      4.93 o 
   3  14   7        0.31        0.00      3.60 o 
   4  14   7      100.34       92.05      5.02 o 
   1  15   7       28.55       42.34      5.09 o 
   0   0   8        0.42        0.00      0.74 o 
   1   0   8      130.63      114.12      2.05 o 
   2   0   8      856.87      802.92      6.22 o 
   3   0   8     1040.92     1110.72      9.52 o 
   4   0   8       38.92       43.79      1.73 o 
   5   0   8        1.32        8.12      1.08 o 
   6   0   8      107.07       84.08      2.65 o 
   7   0   8        0.73        0.00      1.60 o 
   8   0   8        0.25        2.70      1.80 o 
   9   0   8        6.17        2.86      2.22 o 
  10   0   8       32.17       38.64      6.27 o 
   1   1   8     4245.99     4318.85     16.51 o 
   2   1   8       46.17       40.88      0.99 o 
   3   1   8      964.48     1020.83      4.71 o 
   4   1   8        4.77        2.69      0.46 o 
   5   1   8       14.16       23.85      0.93 o 
   6   1   8      240.29      221.20      3.55 o 
   7   1   8       44.93       42.81      2.07 o 
   8   1   8       47.12       45.70      2.66 o 
   9   1   8       29.97       34.98      3.46 o 
  10   1   8        6.03        8.54      2.42 o 
   0   2   8       73.59       65.88      1.64 o 
   1   2   8      304.65      337.90      2.86 o 
   2   2   8        6.06        5.53      0.90 o 
   3   2   8     1860.95     2014.52      8.59 o 
   4   2   8      807.16      834.84      4.81 o 
   5   2   8       43.89       42.57      1.36 o 
   6   2   8        2.89        4.91      0.97 o 
   7   2   8      160.40      161.67      3.36 o 
   8   2   8       22.18       21.77      2.17 o 
   9   2   8       25.64       29.15      3.00 o 
  10   2   8       33.30       40.78      4.66 o 
   1   3   8      475.03      567.90      3.96 o 
   2   3   8      781.32      803.01      5.41 o 
   3   3   8        1.46        5.52      0.60 o 
   4   3   8       82.87       72.09      1.39 o 
   5   3   8      113.19      116.83      2.32 o 
   6   3   8      523.06      532.73      7.74 o 
   7   3   8       29.41       31.61      1.76 o 
   8   3   8       21.71       21.20      1.91 o 
   9   3   8        0.16        0.91      1.34 o 
  10   3   8        7.83        6.50      2.27 o 
   0   4   8      567.35      597.17      5.53 o 
   1   4   8        3.19        1.23      0.47 o 
   2   4   8       11.30       10.01      0.71 o 
   3   4   8      314.36      283.56      2.88 o 
   4   4   8     1404.71     1458.25      8.08 o 
   5   4   8       82.36       77.66      1.80 o 
   6   4   8       11.49       12.14      1.94 o 
   7   4   8       34.38       39.72      1.96 o 
   8   4   8       25.39       26.97      2.11 o 
   9   4   8       95.48       96.95      3.57 o 
   1   5   8      888.20      970.66      6.29 o 
   2   5   8     1124.13     1173.67      7.23 o 
   3   5   8      269.70      248.76      3.03 o 
   4   5   8       98.95       82.54      1.82 o 
   5   5   8       54.85       62.19      1.82 o 
   6   5   8        0.21        0.52      0.88 o 
   7   5   8        0.00        0.00      1.09 o 
   8   5   8       47.59       45.09      2.55 o 
   9   5   8        2.15        2.49      1.39 o 
   0   6   8      983.47     1022.70      8.85 o 
   1   6   8      135.62      107.01      1.63 o 
   2   6   8      261.93      249.12      3.78 o 
   3   6   8     1619.79     1674.67      9.57 o 
   4   6   8      253.34      268.24      3.92 o 
   5   6   8        2.67        3.28      0.86 o 
   6   6   8        3.40        3.42      1.13 o 
   7   6   8       14.10       11.10      1.62 o 
   8   6   8        1.93        0.56      1.22 o 
   9   6   8       53.93       59.38      3.70 o 
   1   7   8      146.55      127.87      2.20 o 
   2   7   8      280.72      281.72      3.81 o 
   3   7   8      380.50      361.46      4.22 o 
   4   7   8       36.43       46.22      1.75 o 
   5   7   8      531.83      550.10      5.98 o 
   6   7   8       54.14       70.62      2.65 o 
   7   7   8       38.13       41.52      2.47 o 
   8   7   8       24.12       20.66      2.12 o 
   9   7   8        8.50       10.15      2.20 o 
   0   8   8      540.98      534.85      6.15 o 
   1   8   8        2.24        2.07      0.76 o 
   2   8   8       14.90       22.62      1.88 o 
   3   8   8      108.99      100.09      2.78 o 
   4   8   8       15.72        9.65      1.24 o 
   5   8   8      105.33      115.40      2.85 o 
   6   8   8        1.69        1.83      1.12 o 
   7   8   8       15.73       17.19      1.94 o 
   8   8   8        0.24        0.00      1.37 o 
   1   9   8     3203.58     3154.32     17.87 o 
   2   9   8      182.79      173.44      3.30 o 
   3   9   8      167.37      174.87      3.19 o 
   4   9   8      348.12      348.56      5.09 o 
   5   9   8       13.27       19.13      1.88 o 
   6   9   8       87.07       87.80      3.43 o 
   7   9   8       20.44       22.42      2.16 o 
   8   9   8        2.37        2.95      1.53 o 
   0  10   8     1647.04     1641.14     24.26 o 
   1  10   8     2435.61     2406.91     18.85 o 
   2  10   8     1201.17     1182.32     12.43 o 
   3  10   8      215.50      222.18      5.21 o 
   4  10   8      363.83      364.68      5.38 o 
   5  10   8       17.36       18.22      1.93 o 
   6  10   8        2.28        3.19      1.50 o 
   7  10   8        1.19        4.34      1.78 o 
   1  11   8      571.56      552.27      8.10 o 
   2  11   8      685.88      680.53      8.23 o 
   3  11   8       78.47       96.36      2.93 o 
   4  11   8       20.56       22.07      1.93 o 
   5  11   8       19.48       18.98      1.90 o 
   6  11   8        8.71       12.64      2.01 o 
   0  12   8       22.01       21.89      6.40 o 
   1  12   8      214.97      222.72      5.36 o 
   2  12   8       71.11       70.71      3.44 o 
   3  12   8       11.00       10.09      1.66 o 
   4  12   8      125.48      124.49      3.93 o 
   5  12   8        2.40        5.43      1.51 o 
   6  12   8        2.71        2.62      1.56 o 
   1  13   8      170.55      191.91      6.37 o 
   2  13   8       13.41       14.96      3.67 o 
   3  13   8      289.51      298.85      6.78 o 
   4  13   8      122.11      113.29      4.84 o 
   5  13   8       53.49       60.45      3.27 o 
   0  14   8        0.99        2.67      3.23 o 
   1  14   8       30.03       32.86      4.43 o 
   2  14   8       24.75       34.19      2.99 o 
   3  14   8      318.07      351.40      8.94 o 
   1   1   9     4248.79     4384.92     17.95 o 
   2   1   9      970.80     1090.84      5.45 o 
   3   1   9       85.41       77.59      1.18 o 
   4   1   9      491.98      510.10      3.36 o 
   5   1   9      466.89      479.05      4.64 o 
   6   1   9       42.65       41.29      1.76 o 
   7   1   9        0.02        0.92      0.91 o 
   8   1   9       19.81       13.93      1.83 o 
   9   1   9       68.40       74.02      4.78 o 
  10   1   9        3.75        6.73      2.34 o 
   0   2   9        0.42        4.00      0.68 o 
   1   2   9      981.78     1095.32      6.57 o 
   2   2   9       96.16      136.73      1.62 o 
   3   2   9      479.97      515.32      3.48 o 
   4   2   9        5.79        6.77      0.65 o 
   5   2   9       18.69       17.44      1.11 o 
   6   2   9      196.90      192.38      3.20 o 
   7   2   9      221.78      240.58      4.09 o 
   8   2   9        6.89       12.40      1.63 o 
   9   2   9        3.23        4.16      1.88 o 
   1   3   9      301.08      308.17      3.29 o 
   2   3   9     2636.10     2861.98     16.75 o 
   3   3   9       99.79      100.10      1.69 o 
   4   3   9      114.06       97.52      2.19 o 
   5   3   9       40.68       43.60      1.43 o 
   6   3   9      244.37      255.01      4.03 o 
   7   3   9       12.75        9.86      1.44 o 
   8   3   9        8.59        5.60      1.25 o 
   9   3   9       53.85       47.56      3.56 o 
   0   4   9    19105.72    20490.95    182.86 o 
   1   4   9       13.59       29.19      1.08 o 
   2   4   9      173.41      209.07      2.49 o 
   3   4   9      570.09      583.34      4.27 o 
   4   4   9      222.83      189.83      2.62 o 
   5   4   9      139.59      144.19      2.31 o 
   6   4   9       34.74       34.76      1.63 o 
   7   4   9       20.12       18.13      1.56 o 
   8   4   9       13.91       11.99      1.68 o 
   9   4   9       72.11       79.16      3.34 o 
   1   5   9     1069.40     1099.42      6.98 o 
   2   5   9      529.86      623.10     10.33 o 
   3   5   9      841.32      860.94      6.17 o 
   4   5   9      228.81      257.48      3.30 o 
   5   5   9      204.84      216.17      3.02 o 
   6   5   9       60.09       45.12      1.73 o 
   7   5   9      197.73      186.24      4.32 o 
   8   5   9        3.79        9.38      1.63 o 
   9   5   9       12.61       10.64      2.05 o 
   0   6   9        4.20        5.74      0.82 o 
   1   6   9      299.34      320.25      3.42 o 
   2   6   9     1311.20     1334.49      9.29 o 
   3   6   9      427.01      467.51      4.49 o 
   4   6   9      480.09      488.65      4.77 o 
   5   6   9      442.12      401.39      4.25 o 
   6   6   9        0.49        1.11      0.89 o 
   7   6   9        0.14        0.37      1.13 o 
   8   6   9        0.02        1.94      1.31 o 
   9   6   9        8.05       11.32      1.87 o 
   1   7   9      251.51      258.53      3.59 o 
   2   7   9      838.52      805.05      6.97 o 
   3   7   9      582.88      565.49      6.09 o 
   4   7   9      186.57      172.08      2.91 o 
   5   7   9        2.61        3.76      0.92 o 
   6   7   9       41.23       35.32      1.90 o 
   7   7   9        3.96        4.75      1.25 o 
   8   7   9      164.13      169.57      4.62 o 
   0   8   9      298.61      263.03      5.30 o 
   1   8   9        0.01        2.05      0.80 o 
   2   8   9      508.80      485.47      5.66 o 
   3   8   9      644.37      602.88      7.08 o 
   4   8   9      448.21      448.67      5.17 o 
   5   8   9       45.81       42.48      1.74 o 
   6   8   9       50.50       48.33      2.46 o 
   7   8   9       76.13       85.88      3.38 o 
   8   8   9        2.04        0.86      1.53 o 
   1   9   9     1864.50     1872.67     13.97 o 
   2   9   9      312.34      293.49      4.31 o 
   3   9   9      199.69      209.94      3.54 o 
   4   9   9      209.44      190.57      3.84 o 
   5   9   9      216.98      235.13      4.25 o 
   6   9   9       39.88       39.21      3.45 o 
   7   9   9        3.56        2.92      1.46 o 
   0  10   9       53.99       59.82      4.13 o 
   1  10   9       14.89       21.52      2.12 o 
   2  10   9      237.87      240.54      4.61 o 
   3  10   9        4.94        4.50      1.16 o 
   4  10   9        0.28        0.00      1.01 o 
   5  10   9        9.44        8.63      1.43 o 
   6  10   9      141.20      122.60      3.71 o 
   7  10   9       10.04        9.58      2.05 o 
   1  11   9       16.53        9.21      2.03 o 
   2  11   9       33.62       33.82      2.01 o 
   3  11   9      301.89      310.25      5.69 o 
   4  11   9       69.27       76.32      2.84 o 
   5  11   9       56.56       63.74      2.95 o 
   6  11   9        0.70        1.53      1.23 o 
   0  12   9      614.06      620.01     12.83 o 
   1  12   9      424.13      400.51      7.18 o 
   2  12   9      364.56      380.67      7.31 o 
   3  12   9        6.83        5.40      1.53 o 
   4  12   9       23.19       20.52      2.72 o 
   5  12   9        4.68        4.46      1.51 o 
   1  13   9       44.77       43.32      3.49 o 
   2  13   9       47.44       42.17      3.05 o 
   3  13   9        4.89        5.73      1.86 o 
   4  13   9      269.61      288.21      6.93 o 
   0  14   9       35.31       33.98      5.84 o 
   1  14   9        0.78        0.00      1.59 o 
   2  14   9      258.38      277.00      6.77 o 
   3  14   9        0.17        0.64      1.74 o 
   0   0  10       49.62       41.07      1.75 o 
   1   0  10        3.78        2.88      0.72 o 
   2   0  10      298.21      338.01      3.99 o 
   3   0  10       95.51      116.00      2.06 o 
   4   0  10     1469.40     1515.39     17.63 o 
   5   0  10     1449.71     1443.32     13.82 o 
   6   0  10       75.46       78.66      3.31 o 
   7   0  10       35.48       32.57      3.24 o 
   8   0  10      128.83      148.44      6.19 o 
   9   0  10       17.80       18.31      3.20 o 
   1   1  10        3.65        3.76      0.53 o 
   2   1  10      615.94      657.01      4.35 o 
   3   1  10       56.83       65.02      1.19 o 
   4   1  10      472.87      493.70      3.94 o 
   5   1  10       44.42       44.84      1.59 o 
   6   1  10        0.66        5.28      0.99 o 
   7   1  10      266.34      259.45      4.77 o 
   8   1  10       74.63       92.02      5.42 o 
   9   1  10       43.60       50.92      4.99 o 
   0   2  10     2382.23     2510.15     16.08 o 
   1   2  10      795.93      842.36      5.36 o 
   2   2  10      197.46      179.63      2.32 o 
   3   2  10      182.66      167.73      2.02 o 
   4   2  10      102.73       97.11      1.88 o 
   5   2  10      352.72      346.53      4.00 o 
   6   2  10      331.10      340.75      4.68 o 
   7   2  10        2.17        1.95      1.66 o 
   8   2  10       60.12       65.66      3.19 o 
   9   2  10       18.81       16.72      2.63 o 
   1   3  10      672.54      683.77      5.09 o 
   2   3  10       47.38       59.26      1.75 o 
   3   3  10       53.39       53.12      1.35 o 
   4   3  10      402.01      419.44      3.87 o 
   5   3  10      223.41      232.85      3.01 o 
   6   3  10       60.02       70.34      2.32 o 
   7   3  10        4.61        4.95      1.09 o 
   8   3  10       13.26       11.35      1.53 o 
   9   3  10        9.41       13.34      2.40 o 
   0   4  10     3494.10     3468.82     21.18 o 
   1   4  10      255.96      281.37      3.10 o 
   2   4  10      183.93      208.46      2.71 o 
   3   4  10       20.85       25.32      1.15 o 
   4   4  10        0.69        0.40      0.64 o 
   5   4  10       10.83       10.91      1.00 o 
   6   4  10      151.07      147.74      2.95 o 
   7   4  10       13.04       13.16      1.66 o 
   8   4  10       38.25       37.67      2.39 o 
   9   4  10        7.00        8.99      1.94 o 
   1   5  10       28.62       15.85      0.94 o 
   2   5  10     1327.49     1413.40      8.61 o 
   3   5  10     1789.54     1829.79     10.25 o 
   4   5  10        8.78        9.15      1.07 o 
   5   5  10      348.38      330.14      3.81 o 
   6   5  10      225.99      222.32      3.13 o 
   7   5  10       29.95       30.87      2.20 o 
   8   5  10      111.37      109.59      3.66 o 
   9   5  10        0.59        0.69      1.61 o 
   0   6  10      628.39      730.58      8.41 o 
   1   6  10      859.78      908.89      6.47 o 
   2   6  10      715.14      723.30      6.45 o 
   3   6  10      190.32      194.14      3.11 o 
   4   6  10       57.73       58.17      1.81 o 
   5   6  10      377.04      374.16      4.20 o 
   6   6  10        0.00        0.98      0.81 o 
   7   6  10       77.75       70.98      3.03 o 
   8   6  10        1.45        1.03      1.34 o 
   9   6  10        1.73        0.00      1.66 o 
   1   7  10      337.20      360.85      4.34 o 
   2   7  10       41.53       46.17      1.79 o 
   3   7  10      726.07      663.38      6.10 o 
   4   7  10      361.09      348.25      4.20 o 
   5   7  10      120.99      114.41      2.45 o 
   6   7  10      100.17      111.11      3.60 o 
   7   7  10        1.98        1.67      1.13 o 
   8   7  10        1.44        1.25      1.38 o 
   0   8  10        9.03        9.78      1.61 o 
   1   8  10      614.30      582.59      6.74 o 
   2   8  10      459.66      457.11      6.37 o 
   3   8  10       92.45       95.66      2.46 o 
   4   8  10       61.90       68.66      2.25 o 
   5   8  10        1.01        1.46      1.00 o 
   6   8  10       37.50       41.88      2.01 o 
   7   8  10       20.79       20.62      1.78 o 
   8   8  10        8.51        7.49      1.74 o 
   1   9  10       15.54       21.08      1.74 o 
   2   9  10       20.95       21.85      1.53 o 
   3   9  10       17.59       19.34      1.43 o 
   4   9  10      450.82      431.81      6.11 o 
   5   9  10       71.80       80.85      3.72 o 
   6   9  10       10.93       12.88      1.68 o 
   7   9  10       53.28       49.55      2.98 o 
   0  10  10       27.41       28.36      3.25 o 
   1  10  10       55.95       54.98      3.75 o 
   2  10  10        5.69        3.42      1.37 o 
   3  10  10      135.62      145.22      5.68 o 
   4  10  10      141.93      154.26      3.64 o 
   5  10  10       13.45        8.25      1.49 o 
   6  10  10      220.06      204.71      6.05 o 
   7  10  10       67.17       70.93      2.97 o 
   1  11  10      534.20      559.45      8.41 o 
   2  11  10       88.13       92.95      3.67 o 
   3  11  10      137.84      161.11      4.20 o 
   4  11  10       42.46       34.42      2.16 o 
   5  11  10        0.23        0.00      1.19 o 
   6  11  10       33.72       32.86      2.37 o 
   0  12  10     1029.67     1067.19     17.58 o 
   1  12  10       60.90       77.74      5.51 o 
   2  12  10       29.74       29.29      2.61 o 
   3  12  10       29.37       32.42      2.69 o 
   4  12  10      120.44      138.37      4.24 o 
   5  12  10       23.29       23.69      2.66 o 
   1  13  10       18.98       21.57      2.81 o 
   2  13  10       19.00       17.77      3.00 o 
   3  13  10      402.44      451.40      8.53 o 
   4  13  10       78.06       83.69      4.78 o 
   0  14  10        8.25       16.09      4.66 o 
   1  14  10       23.55       33.63      3.62 o 
   2  14  10      270.95      249.42      9.12 o 
   1   1  11       29.33       21.43      0.88 o 
   2   1  11       76.54       76.26      1.49 o 
   3   1  11      628.24      703.20      3.96 o 
   4   1  11       12.90        9.06      0.80 o 
   5   1  11       26.23       22.95      1.41 o 
   6   1  11        0.45        0.00      0.89 o 
   7   1  11        2.86        6.98      1.37 o 
   8   1  11       15.15       19.85      2.17 o 
   9   1  11       21.77       25.63      2.84 o 
   0   2  11     1641.49     1725.45     12.34 o 
   1   2  11       22.81       36.91      1.29 o 
   2   2  11     1710.57     1792.91      8.95 o 
   3   2  11       48.01       48.27      1.23 o 
   4   2  11      348.95      373.44      3.54 o 
   5   2  11      257.78      283.35      3.70 o 
   6   2  11        1.31        1.05      0.90 o 
   7   2  11      152.64      166.23      3.99 o 
   8   2  11        0.00        0.64      1.61 o 
   9   2  11        3.04        3.67      1.72 o 
   1   3  11       45.61       55.71      2.45 o 
   2   3  11      451.62      434.45      3.87 o 
   3   3  11       15.31       20.29      1.11 o 
   4   3  11       64.45       51.60      1.49 o 
   5   3  11      403.81      420.47      4.16 o 
   6   3  11      334.87      329.81      5.21 o 
   7   3  11      374.76      419.95      6.25 o 
   8   3  11      318.25      352.34      6.17 o 
   9   3  11        0.31        0.00      1.54 o 
   0   4  11     2133.06     2058.82     14.19 o 
   1   4  11      931.67     1049.22      6.97 o 
   2   4  11       98.45      116.97      2.23 o 
   3   4  11      387.75      385.86      4.00 o 
   4   4  11      495.49      441.69      4.44 o 
   5   4  11      442.06      435.60      4.85 o 
   6   4  11       71.51       62.65      2.33 o 
   7   4  11       36.66       45.49      2.20 o 
   8   4  11      106.89      105.25      3.59 o 
   9   4  11        6.20        7.30      1.90 o 
   1   5  11      452.46      470.31      4.62 o 
   2   5  11        7.17        5.97      0.78 o 
   3   5  11      248.08      275.65      3.43 o 
   4   5  11      298.80      304.54      3.77 o 
   5   5  11      202.99      215.16      3.16 o 
   6   5  11      494.72      454.95      4.79 o 
   7   5  11       40.62       35.29      2.31 o 
   8   5  11       72.06       87.95      3.43 o 
   9   5  11       48.40       58.22      3.53 o 
   0   6  11        7.30        7.98      1.38 o 
   1   6  11        7.98       15.38      1.02 o 
   2   6  11      341.22      303.98      4.09 o 
   3   6  11        0.05        0.79      0.77 o 
   4   6  11      142.01      136.60      2.64 o 
   5   6  11      128.78      142.98      2.68 o 
   6   6  11      327.03      353.07      4.33 o 
   7   6  11        3.77        4.26      1.33 o 
   8   6  11        0.60        0.17      1.29 o 
   1   7  11      552.26      537.02      8.22 o 
   2   7  11       26.28       30.00      1.58 o 
   3   7  11      968.31      940.50      7.64 o 
   4   7  11       18.98       14.69      1.33 o 
   5   7  11       43.12       46.76      1.76 o 
   6   7  11      202.93      202.11      3.64 o 
   7   7  11        0.65        0.03      1.22 o 
   8   7  11       66.81       63.84      3.20 o 
   0   8  11       27.62       30.09      2.99 o 
   1   8  11       34.68       34.29      1.97 o 
   2   8  11     1418.53     1364.53     10.28 o 
   3   8  11      621.14      616.36      6.17 o 
   4   8  11     1478.72     1470.43     10.57 o 
   5   8  11        0.19        0.00      0.93 o 
   6   8  11        1.95        1.37      1.27 o 
   7   8  11        2.12        2.46      1.27 o 
   8   8  11       14.41       20.68      2.33 o 
   1   9  11      678.30      708.59      7.95 o 
   2   9  11      220.17      221.35      4.44 o 
   3   9  11       15.76       18.56      1.47 o 
   4   9  11      225.34      203.79      4.08 o 
   5   9  11       20.08       18.86      1.68 o 
   6   9  11       52.33       43.67      2.47 o 
   7   9  11        5.37        2.22      1.28 o 
   0  10  11      485.72      490.86     10.93 o 
   1  10  11      464.93      474.95      7.60 o 
   2  10  11      207.00      189.24      4.24 o 
   3  10  11       43.03       45.65      2.22 o 
   4  10  11       24.77       28.23      1.95 o 
   5  10  11        5.84        1.85      1.22 o 
   6  10  11        7.69        8.48      1.66 o 
   1  11  11        4.79        3.67      1.54 o 
   2  11  11      301.10      299.74      6.22 o 
   3  11  11        6.46        5.33      1.50 o 
   4  11  11      146.83      159.70      4.38 o 
   5  11  11       41.88       42.59      2.51 o 
   6  11  11       47.13       47.72      2.98 o 
   0  12  11      316.96      309.85     20.56 o 
   1  12  11        2.62        3.32      1.58 o 
   2  12  11      137.80      148.53      4.87 o 
   3  12  11       45.08       50.08      3.23 o 
   4  12  11      143.35      154.44      4.51 o 
   5  12  11       16.63       15.05      2.47 o 
   1  13  11       21.70       17.76      2.79 o 
   2  13  11       15.67       12.58      2.22 o 
   3  13  11       57.15       62.83      3.66 o 
   4  13  11        3.76        8.58      2.48 o 
   0  14  11      101.28      112.82      9.44 o 
   1  14  11      161.97      171.31      6.32 o 
   0   0  12      531.46      589.50     13.29 o 
   1   0  12      759.16      764.04      6.76 o 
   2   0  12        0.28        4.02      0.97 o 
   3   0  12     2006.06     2039.14     11.76 o 
   4   0  12     1048.64     1041.32      9.59 o 
   5   0  12      167.93      139.97      4.38 o 
   6   0  12        1.04        0.83      1.25 o 
   7   0  12       49.62       44.17      3.73 o 
   8   0  12      110.95      110.41      8.29 o 
   9   0  12      203.50      199.81      7.99 o 
   1   1  12       97.99      118.90      1.88 o 
   2   1  12      753.87      796.30      5.53 o 
   3   1  12       56.91       70.96      1.45 o 
   4   1  12       33.95       38.08      1.28 o 
   5   1  12      358.41      356.86      4.65 o 
   6   1  12      130.05      138.88      3.46 o 
   7   1  12       79.31       74.75      3.24 o 
   8   1  12        2.70        5.81      1.56 o 
   9   1  12       23.94       25.25      2.54 o 
   0   2  12      625.14      649.35      6.58 o 
   1   2  12       57.05       65.05      1.55 o 
   2   2  12      404.73      372.36      3.65 o 
   3   2  12       23.91       35.67      1.13 o 
   4   2  12        0.00        1.34      0.61 o 
   5   2  12      146.79      152.39      2.87 o 
   6   2  12       13.86       14.65      1.57 o 
   7   2  12       82.18       97.63      5.68 o 
   8   2  12        6.15        4.16      1.63 o 
   9   2  12       65.43       64.84      3.59 o 
   1   3  12      158.24      178.84      2.61 o 
   2   3  12       63.64       67.62      1.66 o 
   3   3  12       41.38       52.42      2.02 o 
   4   3  12       26.12       27.05      1.23 o 
   5   3  12      261.67      253.89      3.30 o 
   6   3  12      917.76      947.44      8.67 o 
   7   3  12      931.90      945.52     10.10 o 
   8   3  12      192.21      209.46      4.84 o 
   9   3  12        0.79        2.39      1.82 o 
   0   4  12     1252.60     1150.88     11.34 o 
   1   4  12        3.26        0.62      0.60 o 
   2   4  12      159.67      184.04      2.61 o 
   3   4  12       42.05       35.51      1.67 o 
   4   4  12       37.56       44.75      1.60 o 
   5   4  12      896.86      890.86      6.61 o 
   6   4  12       64.60       79.38      2.61 o 
   7   4  12      193.07      187.32      4.02 o 
   8   4  12      223.92      218.93      5.74 o 
   9   4  12       72.25       59.55      4.88 o 
   1   5  12        6.55        9.39      0.86 o 
   2   5  12       58.17       62.11      2.59 o 
   3   5  12       24.42       24.13      1.60 o 
   4   5  12      482.85      485.96      4.93 o 
   5   5  12      311.25      314.70      3.88 o 
   6   5  12       78.07       87.54      2.37 o 
   7   5  12      212.14      215.72      4.35 o 
   8   5  12        9.34       13.04      1.90 o 
   0   6  12        4.87        2.96      1.20 o 
   1   6  12       22.58       21.49      1.35 o 
   2   6  12       95.84      105.92      2.53 o 
   3   6  12      126.05      121.38      2.83 o 
   4   6  12      337.70      335.35      4.33 o 
   5   6  12       84.48       95.35      2.73 o 
   6   6  12      221.26      228.97      3.55 o 
   7   6  12      124.37      119.63      3.82 o 
   8   6  12        7.92        8.75      1.80 o 
   1   7  12      204.32      198.42      3.93 o 
   2   7  12      801.78      782.71      9.78 o 
   3   7  12        1.43        2.43      0.96 o 
   4   7  12       10.27       11.90      1.52 o 
   5   7  12        1.81        3.33      0.92 o 
   6   7  12      160.82      152.28      3.26 o 
   7   7  12        1.27        1.37      1.38 o 
   8   7  12        9.59       12.45      1.91 o 
   0   8  12     2927.66     2869.10     50.35 o 
   1   8  12      633.71      617.78      8.66 o 
   2   8  12      145.27      135.31      3.51 o 
   3   8  12       25.63       21.41      1.48 o 
   4   8  12        2.79        4.96      1.06 o 
   5   8  12       57.37       58.24      2.41 o 
   6   8  12       18.33       22.70      1.81 o 
   7   8  12        1.78        3.86      1.46 o 
   1   9  12      506.91      510.13      6.76 o 
   2   9  12       10.10       12.86      1.60 o 
   3   9  12      121.57      115.34      3.16 o 
   4   9  12       23.18       19.15      1.53 o 
   5   9  12       86.06       98.91      2.96 o 
   6   9  12        0.04        2.68      1.37 o 
   7   9  12        9.83        6.89      2.03 o 
   0  10  12      434.96      452.67     10.64 o 
   1  10  12       97.84       92.95      3.66 o 
   2  10  12      288.76      275.34      5.70 o 
   3  10  12       27.11       34.31      2.06 o 
   4  10  12       38.97       38.99      2.53 o 
   5  10  12        2.19        3.86      1.29 o 
   6  10  12      102.75      128.36      6.19 o 
   1  11  12       37.00       37.28      2.74 o 
   2  11  12      179.28      202.29      5.26 o 
   3  11  12       18.69       20.04      2.00 o 
   4  11  12       12.11       19.80      2.14 o 
   5  11  12       11.68       14.25      2.07 o 
   0  12  12        0.07        0.86      2.06 o 
   1  12  12        4.37        2.97      1.65 o 
   2  12  12      270.92      275.41      6.54 o 
   3  12  12        2.79        2.63      1.68 o 
   4  12  12        6.08        7.84      1.84 o 
   1  13  12       18.70       14.72      2.73 o 
   2  13  12       34.33       34.51      3.01 o 
   3  13  12       10.48       23.09      3.42 o 
   1   1  13      192.01      213.00      2.58 o 
   2   1  13       17.21       21.10      1.02 o 
   3   1  13      250.92      241.52      2.80 o 
   4   1  13      112.98      112.60      2.21 o 
   5   1  13        6.24        3.98      0.98 o 
   6   1  13       22.30       17.51      1.63 o 
   7   1  13        3.36        5.84      1.50 o 
   8   1  13       61.28       58.61      3.23 o 
   9   1  13        0.32        1.55      1.55 o 
   0   2  13      434.60      449.76      5.50 o 
   1   2  13     1100.32     1060.05      6.82 o 
   2   2  13      399.27      423.44      4.06 o 
   3   2  13       13.70       11.64      0.83 o 
   4   2  13      243.70      260.32      2.96 o 
   5   2  13      111.20      118.27      2.92 o 
   6   2  13      439.78      418.89      6.95 o 
   7   2  13       37.89       40.25      2.35 o 
   8   2  13       13.00       17.91      2.19 o 
   9   2  13       73.23       75.06      3.85 o 
   1   3  13      687.52      769.55      6.02 o 
   2   3  13      115.93      136.09      2.31 o 
   3   3  13       77.81       86.41      1.96 o 
   4   3  13       44.83       50.49      1.69 o 
   5   3  13      115.61      112.57      2.73 o 
   6   3  13       75.30       83.96      3.01 o 
   7   3  13        0.28        3.49      1.33 o 
   8   3  13       50.84       50.71      2.77 o 
   9   3  13        8.31       11.48      2.44 o 
   0   4  13      734.26      720.17      9.22 o 
   1   4  13        5.03        8.31      0.88 o 
   2   4  13      118.81      132.51      2.35 o 
   3   4  13        6.88        6.09      0.93 o 
   4   4  13      103.62      106.13      2.37 o 
   5   4  13      100.90       83.65      2.17 o 
   6   4  13      146.69      142.29      3.20 o 
   7   4  13       14.38        9.72      1.62 o 
   8   4  13       37.15       38.21      3.51 o 
   1   5  13      544.81      581.59      5.20 o 
   2   5  13       17.44       16.60      1.26 o 
   3   5  13      272.51      250.78      3.68 o 
   4   5  13      121.05      103.31      2.83 o 
   5   5  13      476.05      465.35      4.84 o 
   6   5  13       59.00       58.03      2.13 o 
   7   5  13        1.46        0.00      1.09 o 
   8   5  13      110.76      102.56      4.35 o 
   0   6  13      105.38       99.27      6.19 o 
   1   6  13      200.86      211.58      3.56 o 
   2   6  13        5.89        7.63      1.08 o 
   3   6  13      630.22      582.08      6.29 o 
   4   6  13      143.45      145.43      2.85 o 
   5   6  13        6.92       10.09      1.15 o 
   6   6  13       69.80       60.90      2.07 o 
   7   6  13       59.39       74.76      3.26 o 
   8   6  13       18.35       20.55      2.27 o 
   1   7  13       13.94       11.27      1.40 o 
   2   7  13      114.14      110.87      3.20 o 
   3   7  13       31.58       29.54      1.75 o 
   4   7  13      108.39      100.84      2.66 o 
   5   7  13       19.30       14.51      1.25 o 
   6   7  13      204.85      207.03      3.80 o 
   7   7  13       18.88       23.95      3.15 o 
   0   8  13      121.72      127.27      5.62 o 
   1   8  13      154.93      158.06      3.79 o 
   2   8  13      202.07      182.24      5.49 o 
   3   8  13       15.48       11.92      1.43 o 
   4   8  13      268.52      264.23      4.24 o 
   5   8  13       28.87       19.34      1.53 o 
   6   8  13        0.97        2.18      1.12 o 
   7   8  13       49.73       50.77      2.77 o 
   1   9  13      182.18      194.57      4.93 o 
   2   9  13       53.84       49.24      2.48 o 
   3   9  13       12.61       17.48      1.61 o 
   4   9  13      230.22      216.66      4.36 o 
   5   9  13       68.76       84.43      2.85 o 
   6   9  13      115.92      120.78      3.69 o 
   0  10  13        0.99        0.00      2.48 o 
   1  10  13       17.05       17.80      2.10 o 
   2  10  13       88.07       72.32      2.95 o 
   3  10  13        9.03       11.37      1.54 o 
   4  10  13        4.83        2.23      1.40 o 
   5  10  13       14.15       12.37      1.83 o 
   6  10  13       77.92       78.93      3.70 o 
   1  11  13       88.25       94.10      4.14 o 
   2  11  13       89.62       84.57      3.72 o 
   3  11  13       26.71       23.72      2.20 o 
   4  11  13        0.01        0.00      1.18 o 
   5  11  13        4.94        4.31      1.68 o 
   0  12  13       51.33       57.38      4.88 o 
   1  12  13        4.04        1.68      1.72 o 
   2  12  13       36.36       34.86      3.41 o 
   3  12  13       30.31       25.47      2.77 o 
   4  12  13       78.55       77.68      3.58 o 
   1  13  13       38.15       44.65      4.70 o 
   2  13  13        1.03        0.16      1.73 o 
   0   0  14     2134.02     2079.39     22.32 o 
   1   0  14       31.06       21.96      1.44 o 
   2   0  14       75.64       67.94      2.24 o 
   3   0  14      589.67      564.59      6.92 o 
   4   0  14      917.45      861.99     10.83 o 
   5   0  14      269.96      297.24      9.35 o 
   6   0  14        1.82        1.94      1.69 o 
   7   0  14        0.05        2.22      1.72 o 
   8   0  14       26.20       31.09      3.73 o 
   1   1  14       57.66       55.10      1.49 o 
   2   1  14      556.71      537.36      4.46 o 
   3   1  14      183.07      173.61      2.39 o 
   4   1  14      126.06      134.00      2.49 o 
   5   1  14      684.16      674.24      7.70 o 
   6   1  14      427.29      429.93      6.33 o 
   7   1  14        1.91        1.30      1.94 o 
   8   1  14       90.73       88.92      3.90 o 
   0   2  14      423.33      425.24      5.53 o 
   1   2  14       37.20       38.44      1.47 o 
   2   2  14      267.38      255.39      3.23 o 
   3   2  14     1003.60     1026.98      7.18 o 
   4   2  14       33.20       32.33      1.28 o 
   5   2  14      271.15      288.91      4.82 o 
   6   2  14       71.48       67.75      2.79 o 
   7   2  14      150.35      146.73      3.99 o 
   8   2  14       18.70       18.29      2.50 o 
   1   3  14       28.82       35.49      1.44 o 
   2   3  14       22.78       21.31      1.17 o 
   3   3  14       16.23       23.00      1.24 o 
   4   3  14        0.40        0.00      0.69 o 
   5   3  14       96.53      101.07      2.60 o 
   6   3  14      101.53       98.15      3.25 o 
   7   3  14       87.86       77.82      3.19 o 
   8   3  14       45.69       37.72      2.89 o 
   0   4  14      109.55       86.01      3.29 o 
   1   4  14       22.97       16.38      1.09 o 
   2   4  14      105.39       88.49      2.14 o 
   3   4  14      130.02      127.58      2.69 o 
   4   4  14      404.94      367.46      4.33 o 
   5   4  14      285.07      260.98      3.60 o 
   6   4  14      307.79      278.26      4.44 o 
   7   4  14      125.19      122.67      3.79 o 
   8   4  14        5.90        5.81      1.96 o 
   1   5  14       60.41       66.19      2.14 o 
   2   5  14       13.28       21.56      1.42 o 
   3   5  14      190.75      163.92      3.08 o 
   4   5  14        7.56        6.28      1.02 o 
   5   5  14       14.87       11.01      1.21 o 
   6   5  14        4.16        1.75      1.03 o 
   7   5  14      116.70      116.82      3.80 o 
   8   5  14       63.36       65.77      3.65 o 
   0   6  14      377.17      357.16      6.69 o 
   1   6  14        3.08        3.59      1.07 o 
   2   6  14       11.30        6.25      1.53 o 
   3   6  14        5.38        3.68      1.09 o 
   4   6  14      144.40      139.17      3.18 o 
   5   6  14        8.61       12.65      1.24 o 
   6   6  14        4.29        3.72      1.09 o 
   7   6  14      219.67      230.61      5.29 o 
   8   6  14       98.16      100.13      4.49 o 
   1   7  14        7.20        8.17      1.34 o 
   2   7  14      583.11      551.18      7.07 o 
   3   7  14      762.16      694.93      8.18 o 
   4   7  14        0.50        2.42      0.92 o 
   5   7  14       12.34        8.72      1.15 o 
   6   7  14      175.83      169.45      3.80 o 
   7   7  14       16.21       21.29      2.32 o 
   0   8  14      924.15      891.47     29.63 o 
   1   8  14      645.93      604.02      7.50 o 
   2   8  14       75.26       82.50      2.99 o 
   3   8  14        0.20        0.30      0.99 o 
   4   8  14      136.74      142.13      3.57 o 
   5   8  14       25.88       28.43      1.74 o 
   6   8  14       12.62       24.42      1.79 o 
   7   8  14       12.82       20.63      2.51 o 
   1   9  14        1.20        0.00      2.14 o 
   2   9  14       36.94       38.19      3.15 o 
   3   9  14      126.18      122.82      3.37 o 
   4   9  14       33.97       27.99      2.69 o 
   5   9  14       61.93       69.82      3.23 o 
   6   9  14       14.30       14.65      1.85 o 
   0  10  14       80.47       73.02      8.54 o 
   1  10  14       16.16       14.72      2.05 o 
   2  10  14        7.60        5.64      1.59 o 
   3  10  14       11.99       12.20      1.62 o 
   4  10  14       50.00       51.07      2.84 o 
   5  10  14       19.30       24.68      2.33 o 
   1  11  14       30.93       35.07      2.80 o 
   2  11  14       96.32       95.80      4.01 o 
   3  11  14        0.07        2.07      1.38 o 
   4  11  14        3.00        1.60      1.53 o 
   5  11  14        2.83        1.55      2.26 o 
   0  12  14      154.39      167.42      7.33 o 
   1  12  14       10.35        7.36      2.13 o 
   2  12  14      142.83      143.42      5.80 o 
   3  12  14        4.19        6.44      2.40 o 
   1  13  14        2.78        6.09      2.06 o 
   1   1  15      446.62      434.21      4.05 o 
   2   1  15      125.04      134.29      2.33 o 
   3   1  15     1476.22     1443.10      8.47 o 
   4   1  15      303.34      304.93      4.07 o 
   5   1  15       58.69       60.36      2.52 o 
   6   1  15      184.08      176.95      4.15 o 
   7   1  15       91.09      107.56      4.26 o 
   8   1  15        0.37        2.44      1.43 o 
   0   2  15       48.59       37.80      1.90 o 
   1   2  15     2109.64     2093.93     13.16 o 
   2   2  15      135.98      148.03      2.60 o 
   3   2  15     1115.61     1112.06      7.73 o 
   4   2  15      545.51      553.52      5.33 o 
   5   2  15      176.20      181.53      3.71 o 
   6   2  15      158.33      165.28      4.09 o 
   7   2  15        5.88        7.69      1.68 o 
   8   2  15       43.11       40.97      3.43 o 
   1   3  15      428.72      468.94      4.82 o 
   2   3  15       82.23       95.28      2.13 o 
   3   3  15       36.15       44.15      1.90 o 
   4   3  15       90.27       71.94      2.07 o 
   5   3  15      252.79      246.45      4.37 o 
   6   3  15      164.87      157.47      4.07 o 
   7   3  15      282.67      305.96      5.83 o 
   8   3  15        6.80        5.60      1.68 o 
   0   4  15      171.12      151.41      4.41 o 
   1   4  15       23.69       28.00      1.75 o 
   2   4  15        0.59        0.80      0.74 o 
   3   4  15       58.26       69.98      2.15 o 
   4   4  15       37.44       29.19      1.53 o 
   5   4  15      876.33      919.83      7.15 o 
   6   4  15       22.15       32.38      2.10 o 
   7   4  15        3.18        3.71      1.49 o 
   8   4  15        2.24        2.04      1.75 o 
   1   5  15      129.05      156.90      3.20 o 
   2   5  15        0.30        0.00      0.93 o 
   3   5  15       60.18       67.72      2.36 o 
   4   5  15      134.30      129.38      2.76 o 
   5   5  15      479.22      442.62      4.91 o 
   6   5  15      196.49      188.94      3.60 o 
   7   5  15       21.85       23.72      2.28 o 
   8   5  15       55.54       52.64      3.45 o 
   0   6  15       12.80       18.47      2.05 o 
   1   6  15       75.95       87.01      3.43 o 
   2   6  15      142.17      114.00      3.29 o 
   3   6  15      522.90      441.88      5.70 o 
   4   6  15       10.17        8.74      1.16 o 
   5   6  15       64.33       63.44      2.10 o 
   6   6  15       11.28       12.64      1.45 o 
   7   6  15       77.71       71.72      4.01 o 
   1   7  15      342.87      332.26      5.47 o 
   2   7  15       17.43       11.13      1.54 o 
   3   7  15      224.34      245.90      4.91 o 
   4   7  15        8.14        4.01      1.08 o 
   5   7  15       10.62        6.86      1.14 o 
   6   7  15        1.13        0.00      1.33 o 
   7   7  15        3.58        3.35      1.49 o 
   0   8  15      276.24      255.44      7.97 o 
   1   8  15       24.48       25.36      1.96 o 
   2   8  15       15.66       16.76      1.77 o 
   3   8  15       42.72       37.72      2.34 o 
   4   8  15        0.81        3.04      1.23 o 
   5   8  15       38.99       35.30      2.03 o 
   6   8  15       42.64       52.38      2.52 o 
   1   9  15      170.59      162.67      4.72 o 
   2   9  15       52.05       54.92      2.70 o 
   3   9  15      124.22      122.80      3.46 o 
   4   9  15       53.77       67.05      2.79 o 
   5   9  15      113.12      120.87      4.10 o 
   6   9  15        0.10        3.56      1.75 o 
   0  10  15       42.20       68.56      4.94 o 
   1  10  15        6.00        1.52      1.51 o 
   2  10  15       22.85       33.79      2.71 o 
   3  10  15      122.27      125.73      3.60 o 
   4  10  15        1.24        1.55      1.51 o 
   5  10  15       16.73       24.89      2.44 o 
   1  11  15       67.46       77.78      3.81 o 
   2  11  15        0.25        1.57      1.56 o 
   3  11  15       52.67       66.45      3.94 o 
   4  11  15       20.89       26.37      2.47 o 
   0  12  15        2.82        1.73      2.41 o 
   1  12  15       11.71       10.60      2.16 o 
   2  12  15        0.91        3.10      1.81 o 
   3  12  15      114.86      135.57      5.07 o 
   0   0  16     5032.59     4749.39     43.25 o 
   1   0  16     2658.79     2688.96     17.53 o 
   2   0  16     2733.56     2559.43     18.91 o 
   3   0  16     1478.80     1477.61     17.32 o 
   4   0  16      755.68      750.00     10.50 o 
   5   0  16      591.23      576.78      9.32 o 
   6   0  16        0.01        0.00      2.73 o 
   7   0  16      107.22      104.82      5.56 o 
   8   0  16       17.94       14.11      2.98 o 
   1   1  16      424.85      410.11      4.60 o 
   2   1  16      124.63      128.70      2.42 o 
   3   1  16     1946.99     1950.83     12.57 o 
   4   1  16      489.32      479.70      5.80 o 
   5   1  16       26.39       22.94      1.85 o 
   6   1  16      114.11      112.18      3.42 o 
   7   1  16        2.58        5.59      1.55 o 
   8   1  16       16.76       20.89      2.75 o 
   0   2  16      126.94      112.14      5.53 o 
   1   2  16      290.89      283.45      3.83 o 
   2   2  16      472.20      444.29      4.61 o 
   3   2  16      129.52      123.30      2.57 o 
   4   2  16      203.36      195.72      3.43 o 
   5   2  16        3.64        4.56      1.24 o 
   6   2  16       34.40       31.33      2.17 o 
   7   2  16        1.38        0.96      1.37 o 
   8   2  16        0.85        0.00      1.37 o 
   1   3  16       76.42       89.42      2.76 o 
   2   3  16      105.65      105.74      2.31 o 
   3   3  16       34.80       42.98      1.81 o 
   4   3  16        1.32        2.30      0.96 o 
   5   3  16       83.19       95.94      2.95 o 
   6   3  16       18.05       22.00      2.00 o 
   7   3  16      121.29      122.63      3.90 o 
   8   3  16        2.07        4.22      1.60 o 
   0   4  16      463.83      410.50      7.40 o 
   1   4  16      521.02      470.98      5.66 o 
   2   4  16      184.90      174.11      4.04 o 
   3   4  16       18.01       18.66      1.40 o 
   4   4  16       41.73       44.03      1.88 o 
   5   4  16      584.03      567.59      6.46 o 
   6   4  16       30.01       27.89      2.04 o 
   7   4  16       67.11       59.51      3.01 o 
   1   5  16       55.41       71.67      2.40 o 
   2   5  16      263.95      243.76      4.69 o 
   3   5  16      196.02      204.23      3.89 o 
   4   5  16       32.04       44.80      1.86 o 
   5   5  16       27.52       27.20      1.60 o 
   6   5  16       48.55       42.06      2.40 o 
   7   5  16       51.10       48.43      3.30 o 
   0   6  16      139.23      123.51      4.24 o 
   1   6  16       33.21       27.18      1.95 o 
   2   6  16      115.99      109.95      3.36 o 
   3   6  16      371.51      347.79      5.96 o 
   4   6  16      248.90      243.96      4.13 o 
   5   6  16       50.20       56.48      2.07 o 
   6   6  16        0.13        0.00      1.04 o 
   7   6  16       34.91       33.18      2.92 o 
   1   7  16        0.25        0.00      1.06 o 
   2   7  16       70.24       73.71      2.94 o 
   3   7  16        7.18       11.29      1.66 o 
   4   7  16       11.98        6.49      1.36 o 
   5   7  16      202.99      184.62      3.61 o 
   6   7  16        1.47        2.41      1.23 o 
   0   8  16      141.57      110.00      5.61 o 
   1   8  16       15.12       18.72      1.87 o 
   2   8  16       72.14       54.53      2.67 o 
   3   8  16        7.95        7.21      2.39 o 
   4   8  16       16.86       21.46      1.90 o 
   5   8  16        9.77       12.09      1.71 o 
   6   8  16       13.83       13.08      1.71 o 
   1   9  16        0.09        3.15      1.54 o 
   2   9  16       22.91       22.00      2.03 o 
   3   9  16        9.68       10.67      1.59 o 
   4   9  16        0.37        1.22      1.22 o 
   5   9  16       12.99        7.73      2.71 o 
   0  10  16        5.25        0.80      4.22 o 
   1  10  16       11.19       16.50      2.19 o 
   2  10  16       23.72       24.03      3.00 o 
   3  10  16        9.24        2.52      1.31 o 
   4  10  16        8.23        7.29      2.34 o 
   1  11  16      107.35      111.19      4.46 o 
   2  11  16       10.01       14.44      2.23 o 
   3  11  16       72.69       81.74      3.60 o 
   0  12  16       60.75       72.96      6.86 o 
   1  12  16        0.43        0.00      1.70 o 
   1   1  17      278.81      286.62      3.75 o 
   2   1  17      190.75      168.10      2.92 o 
   3   1  17       17.04       16.42      1.26 o 
   4   1  17        5.70        4.74      1.17 o 
   5   1  17       62.26       64.82      2.75 o 
   6   1  17      101.56       96.73      4.06 o 
   7   1  17       35.78       40.29      2.86 o 
   8   1  17        5.07        6.65      1.78 o 
   0   2  17       14.74       18.67      2.19 o 
   1   2  17       15.40       15.33      1.28 o 
   2   2  17        1.08        0.97      0.83 o 
   3   2  17      346.59      326.25      5.20 o 
   4   2  17       40.94       40.23      2.11 o 
   5   2  17       27.50       33.36      2.19 o 
   6   2  17       35.97       40.82      2.44 o 
   7   2  17       23.61       23.21      2.39 o 
   1   3  17       54.98       49.99      2.13 o 
   2   3  17        8.23        3.57      0.94 o 
   3   3  17       17.20       17.89      1.42 o 
   4   3  17      191.17      178.69      3.48 o 
   5   3  17      130.00      125.53      3.68 o 
   6   3  17        9.74       13.82      2.05 o 
   7   3  17       55.07       62.46      3.06 o 
   0   4  17       94.61       96.29      5.84 o 
   1   4  17       76.45       89.01      2.67 o 
   2   4  17        0.06        0.93      1.28 o 
   3   4  17       22.88       24.59      1.60 o 
   4   4  17       50.71       61.91      2.30 o 
   5   4  17       61.57       66.04      2.98 o 
   6   4  17        2.40        1.90      1.37 o 
   7   4  17        5.75        5.80      1.60 o 
   1   5  17      273.19      241.66      4.20 o 
   2   5  17       28.51       23.25      1.92 o 
   3   5  17       38.34       42.67      2.43 o 
   4   5  17      283.71      276.17      4.13 o 
   5   5  17        3.57        3.96      1.12 o 
   6   5  17        0.09        0.86      1.20 o 
   7   5  17        6.42       11.98      1.93 o 
   0   6  17       22.62       14.30      2.25 o 
   1   6  17      345.84      306.38      5.39 o 
   2   6  17       51.10       57.73      2.69 o 
   3   6  17        1.83        0.00      1.19 o 
   4   6  17      118.89      100.23      3.15 o 
   5   6  17      170.76      181.20      3.39 o 
   6   6  17       65.20       60.40      2.64 o 
   1   7  17        0.19        1.35      1.18 o 
   2   7  17      287.04      242.41      5.43 o 
   3   7  17      306.22      313.01      5.80 o 
   4   7  17        0.01        1.42      1.20 o 
   5   7  17        0.00        1.92      1.23 o 
   6   7  17       51.19       56.35      2.68 o 
   0   8  17       41.82       48.78      4.21 o 
   1   8  17        2.41        1.42      1.48 o 
   2   8  17        6.57        6.69      1.55 o 
   3   8  17       76.01       82.77      3.34 o 
   4   8  17        2.17        0.36      1.18 o 
   5   8  17       12.55       14.94      1.88 o 
   1   9  17       87.71       72.72      3.60 o 
   2   9  17       28.07       30.36      2.34 o 
   3   9  17       27.30       36.96      3.56 o 
   4   9  17       22.78       25.02      2.11 o 
   5   9  17        8.14        7.97      1.90 o 
   0  10  17        5.55        9.29      2.80 o 
   1  10  17       31.05       33.33      4.36 o 
   2  10  17       18.12       26.49      2.63 o 
   3  10  17        9.14        9.12      1.66 o 
   4  10  17       25.89       25.01      2.20 o 
   1  11  17       13.56       15.89      2.26 o 
   2  11  17       20.17       33.74      3.19 o 
   0   0  18     1781.25     1772.83     22.16 o 
   1   0  18      316.41      314.43      5.16 o 
   2   0  18       37.69       50.40      2.60 o 
   3   0  18      463.55      434.27      6.82 o 
   4   0  18     1199.41     1214.78     14.61 o 
   5   0  18      670.54      676.56     20.50 o 
   6   0  18       25.71       35.32      3.71 o 
   7   0  18       15.67        9.63      5.78 o 
   1   1  18      121.97      122.88      3.99 o 
   2   1  18     1048.79     1048.22      7.42 o 
   3   1  18      154.99      169.02      3.29 o 
   4   1  18       46.89       44.29      2.28 o 
   5   1  18      126.11      119.07      3.61 o 
   6   1  18       52.08       64.33      4.21 o 
   7   1  18       31.47       27.40      2.57 o 
   0   2  18      141.88      161.66      5.06 o 
   1   2  18      858.06      860.21      8.27 o 
   2   2  18      144.23      161.89      3.01 o 
   3   2  18       98.77      106.97      2.57 o 
   4   2  18      118.10      126.28      3.62 o 
   5   2  18        0.59        0.29      1.15 o 
   6   2  18        1.93        1.73      1.56 o 
   7   2  18       40.70       50.86      3.20 o 
   1   3  18     3014.49     2844.01     17.78 o 
   2   3  18      722.47      683.88      7.32 o 
   3   3  18      255.05      239.10      3.99 o 
   4   3  18        8.73       12.87      1.43 o 
   5   3  18       44.07       46.98      2.61 o 
   6   3  18       80.44       76.81      3.28 o 
   7   3  18       86.31       87.69      3.99 o 
   0   4  18      164.03      159.95      5.06 o 
   1   4  18       86.08       72.35      2.59 o 
   2   4  18      285.06      279.75      5.28 o 
   3   4  18     1554.37     1490.94     13.26 o 
   4   4  18      826.72      843.84      8.83 o 
   5   4  18        9.44       11.94      1.64 o 
   6   4  18       73.71       67.29      4.52 o 
   7   4  18       25.25       24.58      2.34 o 
   1   5  18     1692.09     1544.42     13.37 o 
   2   5  18      104.02       99.77      3.96 o 
   3   5  18      193.74      209.09      4.73 o 
   4   5  18      105.34       92.33      2.82 o 
   5   5  18        8.32        6.25      1.35 o 
   6   5  18       13.17        9.03      1.65 o 
   0   6  18      216.33      174.74      5.33 o 
   1   6  18      145.39      137.10      3.83 o 
   2   6  18       17.58       25.65      2.14 o 
   3   6  18       16.97       26.44      2.17 o 
   4   6  18        0.05        2.48      1.26 o 
   5   6  18       79.53       85.02      3.20 o 
   6   6  18       76.90       80.86      3.01 o 
   1   7  18        1.80        6.01      1.46 o 
   2   7  18      212.02      195.76      5.73 o 
   3   7  18       96.01       84.05      3.34 o 
   4   7  18        1.36        0.00      1.21 o 
   5   7  18        0.98        1.76      1.30 o 
   0   8  18       90.63       74.96      6.90 o 
   1   8  18      252.27      203.76      5.43 o 
   2   8  18        2.11        1.48      1.38 o 
   3   8  18       89.52       96.54      3.64 o 
   4   8  18       33.03       26.02      2.13 o 
   5   8  18        4.90        3.41      1.55 o 
   1   9  18       19.06       19.23      2.77 o 
   2   9  18       40.35       31.83      5.69 o 
   3   9  18        0.79        0.00      1.60 o 
   4   9  18       80.34       73.68      3.13 o 
   0  10  18       69.95       71.33      5.40 o 
   1  10  18      101.47      101.99      4.56 o 
   2  10  18       50.72       69.22      3.81 o 
   3  10  18        1.02        2.83      1.65 o 
   1  11  18        0.06        0.00      1.61 o 
   1   1  19      184.53      178.80      3.55 o 
   2   1  19      400.72      414.82      4.56 o 
   3   1  19       64.47       58.19      2.32 o 
   4   1  19      123.20      126.56      5.24 o 
   5   1  19       19.12       16.78      1.89 o 
   6   1  19        1.98        3.45      1.49 o 
   7   1  19        1.51        6.19      1.97 o 
   0   2  19      803.88      838.92     11.85 o 
   1   2  19      552.97      543.82      6.62 o 
   2   2  19      147.46      140.05      3.47 o 
   3   2  19       30.84       27.30      1.61 o 
   4   2  19       25.03       22.92      1.99 o 
   5   2  19       35.28       33.50      3.15 o 
   6   2  19       44.77       53.59      2.85 o 
   7   2  19       66.30       76.36      4.32 o 
   1   3  19      664.87      691.77      9.09 o 
   2   3  19       81.71       86.83      2.91 o 
   3   3  19       39.95       38.68      2.19 o 
   4   3  19       49.26       39.94      2.03 o 
   5   3  19        5.37        3.03      1.50 o 
   6   3  19       39.08       34.89      2.54 o 
   0   4  19      319.19      344.83      7.49 o 
   1   4  19       35.53       40.95      2.19 o 
   2   4  19       68.31       65.01      2.87 o 
   3   4  19       90.19       93.89      3.44 o 
   4   4  19      172.72      178.60      4.14 o 
   5   4  19       43.18       48.34      3.18 o 
   6   4  19        4.05        4.78      1.88 o 
   1   5  19        4.71        3.00      1.38 o 
   2   5  19      196.13      222.05      4.89 o 
   3   5  19       23.63       17.48      1.97 o 
   4   5  19       44.00       48.56      2.76 o 
   5   5  19       10.78       11.39      1.91 o 
   6   5  19       54.23       45.08      2.88 o 
   0   6  19       74.65       62.92      4.61 o 
   1   6  19       11.16       11.94      1.76 o 
   2   6  19       20.12       18.67      1.98 o 
   3   6  19      224.41      226.19      5.10 o 
   4   6  19        0.02        0.00      1.27 o 
   5   6  19       44.72       49.07      2.98 o 
   1   7  19      178.09      171.77      4.40 o 
   2   7  19        6.17        8.62      1.69 o 
   3   7  19       80.84       92.67      3.58 o 
   4   7  19       24.07       33.01      3.15 o 
   5   7  19      126.81      119.63      3.86 o 
   0   8  19       76.31       90.73      5.62 o 
   1   8  19       26.37       26.72      2.65 o 
   2   8  19        0.75        2.92      1.56 o 
   3   8  19       68.22       87.28      3.61 o 
   4   8  19       35.32       28.91      2.31 o 
   1   9  19        8.52        7.61      1.99 o 
   2   9  19        9.30        9.60      2.02 o 
   3   9  19       14.33       17.88      2.22 o 
   0  10  19        0.16        0.90      2.23 o 
   1  10  19        8.23        3.98      1.87 o 
   2  10  19        0.19        1.53      1.71 o 
   0   0  20      776.55      794.68     14.50 o 
   1   0  20      222.89      234.11      6.35 o 
   2   0  20       18.91       21.84      2.12 o 
   3   0  20      407.77      403.87     10.67 o 
   4   0  20       19.02       16.74      2.42 o 
   5   0  20        6.11        5.50      2.28 o 
   6   0  20        0.01        2.68      2.36 o 
   1   1  20     1018.80      993.50      9.48 o 
   2   1  20       27.23       31.17      1.76 o 
   3   1  20      957.83      942.37     10.13 o 
   4   1  20      136.45      127.43      3.81 o 
   5   1  20       99.91      110.90      4.06 o 
   6   1  20       91.24       83.69      3.90 o 
   0   2  20      548.81      505.22     13.02 o 
   1   2  20       19.05       23.37      1.87 o 
   2   2  20      142.97      136.16      3.55 o 
   3   2  20        2.83        2.22      1.24 o 
   4   2  20        0.45        1.67      1.28 o 
   5   2  20       71.45       69.19      3.22 o 
   6   2  20       46.71       51.23      3.24 o 
   1   3  20       42.65       48.39      2.94 o 
   2   3  20      188.24      193.94      4.14 o 
   3   3  20        3.56        0.90      1.17 o 
   4   3  20        6.05       11.46      1.80 o 
   5   3  20       13.20       17.45      1.99 o 
   6   3  20        7.09       10.48      1.83 o 
   0   4  20       18.41       21.25      5.04 o 
   1   4  20      213.62      191.61      4.08 o 
   2   4  20      235.67      206.42      6.95 o 
   3   4  20       12.34        7.95      1.67 o 
   4   4  20        2.40        2.00      1.29 o 
   5   4  20        0.14        0.00      1.44 o 
   6   4  20        5.51       11.71      1.93 o 
   1   5  20       41.48       49.94      3.67 o 
   2   5  20       18.85       22.94      2.13 o 
   3   5  20       71.98       61.55      3.03 o 
   4   5  20       39.87       28.20      2.41 o 
   5   5  20       13.46       15.50      2.14 o 
   0   6  20        5.04        0.98      2.04 o 
   1   6  20        2.03        0.75      1.34 o 
   2   6  20        0.86        2.95      1.53 o 
   3   6  20      145.64      161.43      4.52 o 
   4   6  20       16.00       19.02      2.21 o 
   5   6  20      103.77      110.38      4.69 o 
   1   7  20       79.23       65.43      4.81 o 
   2   7  20        5.75        3.15      1.50 o 
   3   7  20      130.93      125.21      4.12 o 
   4   7  20       69.03       73.86      3.76 o 
   0   8  20       43.49       57.62      4.87 o 
   1   8  20        1.57        0.00      1.43 o 
   2   8  20       16.45       19.33      2.26 o 
   3   8  20        4.48        4.33      1.65 o 
   1   9  20       34.32       26.00      2.79 o 
   2   9  20        9.19        6.31      1.99 o 
   1   1  21       70.26       69.42      2.77 o 
   2   1  21       99.40      110.63      3.65 o 
   3   1  21        3.58        5.50      1.52 o 
   4   1  21       39.47       40.57      3.70 o 
   5   1  21        0.61        2.95      1.60 o 
   6   1  21        0.21        3.06      1.66 o 
   0   2  21       31.14       41.24      3.53 o 
   1   2  21        1.75        1.46      1.25 o 
   2   2  21       10.93        8.84      1.57 o 
   3   2  21       29.29       29.79      2.11 o 
   4   2  21       25.06       29.82      2.31 o 
   5   2  21       26.91       30.23      2.44 o 
   1   3  21      159.77      160.92      3.92 o 
   2   3  21       10.73        7.99      1.95 o 
   3   3  21       44.79       33.30      2.47 o 
   4   3  21        0.26        2.70      1.60 o 
   5   3  21        0.83        0.00      1.55 o 
   0   4  21      297.87      294.31      7.30 o 
   1   4  21      176.30      200.15      4.34 o 
   2   4  21        4.45        0.50      1.43 o 
   3   4  21        0.36        2.20      1.71 o 
   4   4  21        0.05        0.00      1.70 o 
   5   4  21       43.03       44.66      3.24 o 
   1   5  21        0.21        1.70      1.36 o 
   2   5  21       28.83       29.13      2.38 o 
   3   5  21      140.39      146.85      4.37 o 
   4   5  21        2.91        3.64      1.65 o 
   5   5  21       54.16       56.13      3.74 o 
   0   6  21        2.93        2.38      2.24 o 
   1   6  21        1.70        0.19      1.29 o 
   2   6  21        1.52        1.85      1.42 o 
   3   6  21        0.04        2.15      1.55 o 
   4   6  21        0.30        0.44      1.94 o 
   1   7  21      177.24      175.14      5.38 o 
   2   7  21        2.19        0.83      1.74 o 
   3   7  21       40.34       38.88      2.78 o 
   0   8  21       47.07       54.68      4.90 o 
   1   8  21        1.94        0.76      1.61 o 
   2   8  21        0.01        0.00      1.59 o 
   0   0  22      222.67      213.89     11.12 o 
   1   0  22        0.65        1.34      1.89 o 
   2   0  22      312.68      305.92      7.51 o 
   3   0  22       90.78       97.31      4.55 o 
   4   0  22       53.32       64.35      4.96 o 
   5   0  22      102.29      118.25      6.74 o 
   1   1  22       11.61       14.59      1.76 o 
   2   1  22        1.12        2.56      1.44 o 
   3   1  22       15.68       21.66      2.11 o 
   4   1  22        2.15        3.66      1.52 o 
   5   1  22       65.38       68.71      3.75 o 
   0   2  22      210.75      227.45      8.88 o 
   1   2  22       11.77       11.19      1.72 o 
   2   2  22        0.76        0.00      1.33 o 
   3   2  22       59.22       61.32      3.83 o 
   4   2  22       48.45       45.34      3.17 o 
   5   2  22        0.02        0.00      1.87 o 
   1   3  22      153.98      151.98      3.95 o 
   2   3  22      332.78      322.99      6.24 o 
   3   3  22       48.58       48.70      2.90 o 
   4   3  22       23.57       34.65      3.58 o 
   5   3  22       34.42       36.30      3.14 o 
   0   4  22      738.25      689.04     11.61 o 
   1   4  22        0.00        0.00      1.43 o 
   2   4  22       74.88       79.76      3.43 o 
   3   4  22       13.39       14.82      2.11 o 
   4   4  22        0.31        1.56      1.83 o 
   1   5  22       39.82       29.02      2.62 o 
   2   5  22       30.05       28.25      2.42 o 
   3   5  22       42.98       43.99      2.88 o 
   4   5  22      118.95      118.14      4.23 o 
   0   6  22       15.48       15.39      3.31 o 
   1   6  22        5.58        6.70      1.73 o 
   2   6  22       23.40       14.29      2.07 o 
   3   6  22        0.44        3.16      1.62 o 
   1   7  22       10.69       13.80      2.35 o 
   2   7  22       40.59       41.08      2.88 o 
   0   8  22        4.77        7.49      2.87 o 
   1   1  23       12.30       14.48      1.86 o 
   2   1  23        1.21        1.33      1.49 o 
   3   1  23        6.20        8.62      2.09 o 
   4   1  23        9.51        9.55      2.14 o 
   0   2  23        1.13        1.78      1.96 o 
   1   2  23        9.27        8.36      1.63 o 
   2   2  23        0.52        1.74      1.42 o 
   3   2  23        3.26        7.98      2.41 o 
   4   2  23        0.99        0.00      1.57 o 
   1   3  23      113.97      130.40      3.79 o 
   2   3  23        0.00        0.00      1.49 o 
   3   3  23       88.23      113.88      5.52 o 
   4   3  23        9.68       18.95      2.97 o 
   0   4  23       44.04       37.47      3.43 o 
   1   4  23        0.01        2.86      1.62 o 
   2   4  23       34.07       43.16      2.85 o 
   3   4  23        8.76        3.51      2.71 o 
   1   5  23       46.86       66.40      3.30 o 
   2   5  23       18.87       19.20      2.31 o 
   3   5  23       21.26       25.21      2.54 o 
   0   6  23       64.09       54.89      5.16 o 
   1   6  23        9.31        8.93      3.15 o 
   2   6  23       36.50       32.78      3.18 o 
   0   0  24      109.57       89.83      8.32 o 
   1   0  24       30.22       28.09      4.60 o 
   2   0  24      168.94      190.78      6.52 o 
   3   0  24        0.42        0.24      2.46 o 
   1   1  24       23.20       30.49      2.59 o 
   2   1  24        5.53        4.66      1.72 o 
   3   1  24       98.83      112.40      9.45 o 
   0   2  24       31.93       25.73      4.38 o 
   1   2  24       47.92       58.28      2.94 o 
   2   2  24        2.52        9.57      1.94 o 
   3   2  24       39.76       45.77      3.93 o 
   1   3  24       37.69       46.99      2.73 o 
   2   3  24       44.06       37.78      2.87 o 
   3   3  24       31.57       29.49      3.02 o 
   0   4  24      405.60      416.29      9.47 o 
   1   4  24        4.32        4.26      1.80 o 
   2   4  24       34.00       35.04      2.76 o 
   1   5  24       54.48       63.47      3.40 o 
   1   1  25       38.01       44.83      3.04 o 
   2   1  25        2.39        3.61      1.77 o 
   0   2  25       43.62       48.09      4.07 o 
   1   2  25        3.86        9.49      1.91 o 
   1   3  25        4.19        3.73      1.91 o 
                                                 
